# Supplementary material for: Bis(2-amino­thia­zolium) succinate succinic acid
Source: Acta Crystallogr Sect E Struct Rep Online. 2009 Mar 14;65(Pt 4):o744. doi: 10.1107/S1600536809007004 (PMC2968937; doi:10.1107/S1600536809007004)
Supplement: Supplementary file 2 [file e-65-0o744-Isup2.hkl]

#
# h,k,l, Fc-squared, Fo-squared, sigma(Fo-squared) and status flag
#
data_I
_shelx_title ' ats_0m in P2(1)/n (100K)'
_shelx_refln_list_code          4
_shelx_F_calc_maximum      158.96
_exptl_crystal_F_000       456.00
_reflns_d_resolution_high  0.6355
 
loop_
 _symmetry_equiv_pos_as_xyz
 'x, y, z'
 '-x+1/2, y+1/2, -z+1/2'
 '-x, -y, -z'
 'x-1/2, -y-1/2, z-1/2'
 
_cell_length_a    10.1680
_cell_length_b     5.1012
_cell_length_c    18.3850
_cell_angle_alpha  90.000
_cell_angle_beta  105.961
_cell_angle_gamma  90.000
 
_shelx_F_squared_multiplier     1.000
 
loop_
 _refln_index_h
 _refln_index_k
 _refln_index_l
 _refln_F_squared_calc
 _refln_F_squared_meas
 _refln_F_squared_sigma
 _refln_observed_status
   2   0   0     2659.28     2585.27     33.70 o
   4   0   0     1201.01     1218.85     11.06 o
   6   0   0       61.04       58.03      1.26 o
   8   0   0       56.72       64.91      1.23 o
  10   0   0      285.94      278.83      4.69 o
  12   0   0       66.27       63.40      1.71 o
  14   0   0        2.25        2.23      1.22 o
   1   1   0      355.49      343.04      5.32 o
   2   1   0     1741.78     1726.38     16.67 o
   3   1   0     1623.07     1701.08     13.86 o
   4   1   0       93.47      129.22      1.09 o
   5   1   0      749.46      696.41      4.41 o
   6   1   0      170.93      171.23      1.24 o
   7   1   0      199.22      185.98      1.42 o
   8   1   0      284.08      261.87      2.23 o
   9   1   0      170.86      161.79      1.63 o
  10   1   0      379.80      380.82      4.27 o
  11   1   0       19.32       19.00      0.82 o
  12   1   0       24.89       26.16      1.08 o
  13   1   0      107.10      113.26      2.29 o
  14   1   0       25.87       24.08      1.14 o
  15   1   0      303.88      311.85      4.74 o
   0   2   0      429.88      482.25      5.95 o
   1   2   0     2237.40     2221.19     17.07 o
   2   2   0        6.09       15.53      0.41 o
   3   2   0      528.32      519.51      4.57 o
   4   2   0        6.47        6.77      0.30 o
   5   2   0      308.03      330.57      2.70 o
   6   2   0      172.09      217.58      2.00 o
   7   2   0      700.50      692.62      5.94 o
   8   2   0      190.97      166.80      1.89 o
   9   2   0      374.64      348.49      3.34 o
  10   2   0       33.22       31.33      0.94 o
  11   2   0      360.09      357.49      4.83 o
  12   2   0       54.06       60.78      2.01 o
  13   2   0      185.25      179.77      3.88 o
  14   2   0       20.44       19.07      2.11 o
   1   3   0       19.63       25.76      0.58 o
   2   3   0      980.68      981.88      6.42 o
   3   3   0      486.38      515.73      3.48 o
   4   3   0      396.70      420.62      3.57 o
   5   3   0        0.33        1.05      0.24 o
   6   3   0     2198.74     2092.89     18.05 o
   7   3   0      234.46      246.98      2.76 o
   8   3   0      198.12      184.56      2.19 o
   9   3   0        0.42        1.18      0.53 o
  10   3   0      115.98      110.27      2.09 o
  11   3   0        6.31        8.15      0.80 o
  12   3   0      278.04      278.96      4.27 o
  13   3   0       42.82       45.23      1.92 o
  14   3   0      121.05      126.45      3.35 o
   0   4   0     2319.43     2277.96     22.23 o
   1   4   0        9.77       13.02      0.53 o
   2   4   0      560.68      554.01      4.79 o
   3   4   0       10.12        9.09      0.47 o
   4   4   0        7.05        7.61      0.41 o
   5   4   0      178.44      166.12      2.48 o
   6   4   0        0.10       -0.06      0.30 o
   7   4   0      161.93      154.39      2.30 o
   8   4   0       12.68       10.90      0.73 o
   9   4   0       70.44       68.55      1.67 o
  10   4   0       67.87       66.44      2.60 o
  11   4   0        3.65        3.92      0.64 o
  12   4   0       15.94       16.66      1.16 o
  13   4   0       60.83       60.95      4.40 o
   1   5   0      689.42      690.34      8.03 o
   2   5   0      715.50      722.70      6.80 o
   3   5   0      274.70      281.01      4.51 o
   4   5   0       38.34       39.09      1.06 o
   5   5   0      501.40      499.34      6.03 o
   6   5   0       15.16       16.39      1.01 o
   7   5   0        0.47        0.23      0.43 o
   8   5   0      116.74      123.12      2.45 o
   9   5   0       84.89       77.46      1.91 o
  10   5   0       14.23       15.98      1.03 o
  11   5   0      155.88      159.39      3.00 o
  12   5   0        1.60        1.26      0.78 o
   0   6   0      725.58      721.01      9.64 o
   1   6   0       54.77       51.25      1.43 o
   2   6   0       73.49       72.65      1.92 o
   3   6   0       98.05      102.97      2.39 o
   4   6   0      165.44      159.94      3.18 o
   5   6   0       26.21       29.35      1.34 o
   6   6   0       94.39       96.70      2.42 o
   7   6   0       86.66       88.49      2.09 o
   8   6   0       16.90       17.60      1.13 o
   9   6   0       37.48       39.23      1.72 o
  10   6   0        8.92        8.86      1.16 o
   1   7   0       63.94       65.38      2.69 o
   2   7   0      124.83      126.86      3.22 o
   3   7   0      198.65      205.12      7.58 o
   4   7   0        5.74        4.54      0.91 o
   5   7   0       58.96       57.42      3.23 o
   6   7   0      148.96      147.81      3.84 o
   7   7   0        8.46        9.17      1.44 o
 -15   0   1        9.51        9.93      1.25 o
 -13   0   1      569.51      580.51      8.10 o
 -11   0   1        0.32       -0.29      0.34 o
  -9   0   1      807.54      786.06      9.10 o
  -7   0   1     3618.07     3844.56     33.52 o
  -5   0   1     2381.15     2422.15     21.22 o
  -3   0   1     3272.47     3364.65     34.85 o
  -1   0   1      160.11      162.85      3.82 o
   1   0   1      597.12      585.14     17.40 o
   3   0   1       90.44       92.03      1.19 o
   5   0   1     2887.44     3063.79     28.43 o
   7   0   1      138.56      130.17      1.55 o
   9   0   1     2820.46     2728.81     50.77 o
  11   0   1        5.17        5.95      1.41 o
  13   0   1      100.54      101.30      2.31 o
  15   0   1      349.09      354.60      7.33 o
 -15   1   1       33.58       36.37      1.41 o
 -14   1   1       85.04       81.82      2.01 o
 -13   1   1        4.35        2.99      0.59 o
 -12   1   1        5.99        6.45      0.68 o
 -11   1   1       94.87       91.55      1.72 o
 -10   1   1     1500.47     1470.39     13.81 o
  -9   1   1        0.95        1.63      0.30 o
  -8   1   1      415.51      388.10      2.74 o
  -7   1   1        0.80        0.29      0.16 o
  -6   1   1     1131.15     1186.68      7.00 o
  -5   1   1      577.31      578.27      3.77 o
  -4   1   1      643.25      712.94      5.13 o
  -3   1   1     2609.93     2852.23     22.29 o
  -2   1   1     3817.87     3725.83     38.90 o
  -1   1   1      706.23      678.83      6.66 o
   0   1   1      100.80      114.57      1.24 o
   1   1   1      166.07      169.80      1.80 o
   2   1   1     1701.64     1774.91     18.21 o
   3   1   1     1314.05     1316.30     10.28 o
   4   1   1       11.66        9.19      0.36 o
   5   1   1       87.42       91.53      0.77 o
   6   1   1     1076.62     1088.52      6.16 o
   7   1   1      403.51      376.82      2.64 o
   8   1   1       34.25       32.12      0.69 o
   9   1   1      473.46      462.57      4.43 o
  10   1   1      400.38      401.01      4.21 o
  11   1   1       13.59       10.34      0.85 o
  12   1   1        6.39        4.89      0.61 o
  13   1   1       82.16       78.94      1.90 o
  14   1   1       41.53       39.16      1.78 o
  15   1   1        1.07        1.69      0.61 o
 -15   2   1       16.47       19.80      1.44 o
 -14   2   1      100.72      100.65      3.44 o
 -13   2   1      324.45      328.30      5.77 o
 -12   2   1       18.99       15.87      1.80 o
 -11   2   1        3.07        1.96      0.61 o
 -10   2   1        7.97        6.52      0.58 o
  -9   2   1        0.00        0.02      0.24 o
  -8   2   1        0.40       -0.09      0.22 o
  -7   2   1      137.69      143.80      1.45 o
  -6   2   1     1614.73     1621.39     11.38 o
  -5   2   1       20.73       28.86      0.47 o
  -4   2   1        1.08        0.98      0.16 o
  -3   2   1       63.41       78.62      1.08 o
  -2   2   1      198.39      187.73      1.97 o
  -1   2   1      297.03      313.38      2.67 o
   0   2   1        2.12        2.14      0.32 o
   1   2   1      592.73      622.78      5.01 o
   2   2   1        1.11        0.65      0.12 o
   3   2   1       48.99       54.53      0.92 o
   4   2   1     6476.88     6599.06     43.21 o
   5   2   1       67.55       80.60      0.91 o
   6   2   1      271.16      286.18      2.49 o
   7   2   1       82.86       86.17      1.08 o
   8   2   1      150.95      166.34      1.82 o
   9   2   1      116.03       95.21      1.32 o
  10   2   1      404.18      412.41      5.35 o
  11   2   1        5.93        5.04      0.93 o
  12   2   1       54.84       48.20      1.80 o
  13   2   1        0.66        0.07      0.63 o
  14   2   1       42.97       43.13      1.91 o
 -14   3   1        8.54       11.52      1.72 o
 -13   3   1       56.22       57.89      2.13 o
 -12   3   1       37.68       35.58      2.11 o
 -11   3   1      660.25      649.88      8.33 o
 -10   3   1      273.74      251.15      3.48 o
  -9   3   1       45.01       55.55      1.25 o
  -8   3   1       49.94       49.82      1.04 o
  -7   3   1      912.21      857.37      7.59 o
  -6   3   1      439.34      445.88      4.53 o
  -5   3   1      327.37      314.47      3.22 o
  -4   3   1      110.57      122.04      1.45 o
  -3   3   1        4.56        4.51      0.25 o
  -2   3   1        0.40        1.57      0.19 o
  -1   3   1     1261.60     1290.42      9.76 o
   0   3   1      360.85      386.31      3.16 o
   1   3   1      190.27      196.82      1.92 o
   2   3   1     2057.25     2094.07     14.38 o
   3   3   1        7.01       14.34      0.56 o
   4   3   1       55.07       56.20      1.04 o
   5   3   1      216.89      211.80      2.28 o
   6   3   1      194.59      150.22      1.71 o
   7   3   1       40.37       40.74      0.92 o
   8   3   1        3.03        0.33      0.25 o
   9   3   1      189.85      198.34      2.99 o
  10   3   1       29.92       30.76      1.11 o
  11   3   1       11.65       11.50      0.79 o
  12   3   1      300.65      308.07      4.59 o
  13   3   1        0.66        1.23      1.03 o
  14   3   1        2.30        3.46      0.89 o
 -13   4   1       12.37       11.20      2.18 o
 -12   4   1       83.45       92.43      2.70 o
 -11   4   1        4.97        6.97      1.42 o
 -10   4   1       30.97       30.48      1.35 o
  -9   4   1      188.50      192.45      3.01 o
  -8   4   1       17.18       14.47      0.82 o
  -7   4   1      250.46      221.57      2.91 o
  -6   4   1       17.08       19.66      0.74 o
  -5   4   1      126.16      126.16      1.89 o
  -4   4   1       88.89       94.92      1.42 o
  -3   4   1      411.22      396.04      3.12 o
  -2   4   1      214.64      233.79      2.43 o
  -1   4   1        2.43        6.40      0.91 o
   0   4   1      638.84      660.55      5.47 o
   1   4   1      515.71      489.72      4.39 o
   2   4   1      343.42      353.67      3.11 o
   3   4   1       36.61       37.03      0.72 o
   4   4   1      335.84      318.83      3.75 o
   5   4   1     1122.37     1072.54      9.89 o
   6   4   1       18.97       13.87      0.69 o
   7   4   1      482.19      475.84      5.14 o
   8   4   1      133.36      132.72      2.12 o
   9   4   1       65.60       64.03      1.61 o
  10   4   1       83.34       78.43      1.87 o
  11   4   1        3.13        2.58      0.60 o
  12   4   1       29.69       28.70      1.42 o
  13   4   1        3.30        2.34      0.85 o
 -12   5   1       11.91       11.58      1.12 o
 -11   5   1       33.26       36.03      1.57 o
 -10   5   1      228.57      242.99      3.79 o
  -9   5   1      224.05      231.74      3.59 o
  -8   5   1      759.77      772.71      8.45 o
  -7   5   1      114.13      111.54      2.41 o
  -6   5   1      110.79      112.27      2.15 o
  -5   5   1      221.86      229.98      2.98 o
  -4   5   1       11.94       10.40      0.59 o
  -3   5   1      308.06      305.72      4.35 o
  -2   5   1      759.17      742.63      6.31 o
  -1   5   1       49.69       56.41      1.23 o
   0   5   1        6.33        6.61      0.56 o
   1   5   1       46.67       46.73      0.99 o
   2   5   1       20.31       19.52      0.84 o
   3   5   1       19.06       17.08      0.55 o
   4   5   1        3.79        5.32      0.54 o
   5   5   1       59.46       61.56      1.52 o
   6   5   1      328.74      313.82      6.10 o
   7   5   1       10.87       10.42      0.78 o
   8   5   1      128.05      133.09      2.51 o
   9   5   1       51.77       56.54      1.92 o
  10   5   1      103.59      102.18      2.29 o
  11   5   1      103.84      112.36      2.47 o
 -10   6   1        3.37        5.31      0.84 o
  -9   6   1      234.70      236.83      3.85 o
  -8   6   1       91.88       92.41      2.20 o
  -7   6   1      418.91      419.07      5.43 o
  -6   6   1       47.97       44.92      1.66 o
  -5   6   1       64.81       70.41      1.99 o
  -4   6   1       29.99       33.76      1.40 o
  -3   6   1        0.01        0.25      0.48 o
  -2   6   1       49.11       50.78      1.59 o
  -1   6   1       94.91       97.89      1.63 o
   0   6   1      471.06      491.18      4.72 o
   1   6   1       20.09       20.73      0.97 o
   2   6   1      106.29      105.08      2.33 o
   3   6   1       17.80       16.92      1.05 o
   4   6   1      615.79      616.40      7.82 o
   5   6   1        1.89        1.96      0.62 o
   6   6   1       67.08       67.29      2.37 o
   7   6   1       52.29       55.20      1.85 o
   8   6   1      364.81      373.77      5.75 o
   9   6   1       33.98       34.84      1.62 o
  10   6   1        3.72        3.80      0.93 o
  -7   7   1       88.37       88.00      5.53 o
  -6   7   1        9.82       11.75      1.30 o
  -5   7   1      114.22      118.19      3.29 o
  -4   7   1        3.37        3.79      0.77 o
  -3   7   1       12.89       13.33      1.06 o
  -2   7   1       17.43       17.63      1.13 o
  -1   7   1      189.70      202.58      5.01 o
   0   7   1       61.97       64.55      4.32 o
   1   7   1       64.91       61.53      2.17 o
   2   7   1       19.48       18.99      1.37 o
   3   7   1       53.47       51.81      2.09 o
   4   7   1       10.18       12.40      1.42 o
   5   7   1        0.06       -0.11      0.67 o
   6   7   1        9.77        8.34      1.18 o
   7   7   1        0.06        0.31      0.93 o
 -14   0   2       26.24       33.09      1.88 o
 -12   0   2      278.53      269.78      4.35 o
 -10   0   2       90.96       85.91      1.86 o
  -8   0   2      114.97      105.74      1.65 o
  -6   0   2      419.89      495.08      5.27 o
  -4   0   2      153.60      190.18      1.87 o
  -2   0   2     4237.03     3897.41     72.99 o
   0   0   2       20.11       14.37      0.99 o
   2   0   2       30.41       28.73      0.47 o
   4   0   2     2620.18     2680.53     25.90 o
   6   0   2        7.93       10.92      0.37 o
   8   0   2     4547.22     4559.15     41.51 o
  10   0   2        7.37       11.31      0.81 o
  12   0   2      581.37      583.81      8.10 o
  14   0   2      797.94      810.21     15.95 o
 -15   1   2       23.90       23.44      1.24 o
 -14   1   2       78.51       75.21      1.90 o
 -13   1   2        5.17        3.52      0.60 o
 -12   1   2       65.67       62.15      2.38 o
 -11   1   2      123.08      111.63      1.94 o
 -10   1   2      221.97      229.98      2.85 o
  -9   1   2        7.87       10.57      0.41 o
  -8   1   2       52.93       56.79      0.80 o
  -7   1   2      374.32      350.47      2.45 o
  -6   1   2     3019.39     3137.97     20.66 o
  -5   1   2        0.48        1.51      0.16 o
  -4   1   2     1070.32     1100.52      7.52 o
  -3   1   2      913.83      948.79      6.66 o
  -2   1   2      184.82      229.74      2.04 o
  -1   1   2    14997.61    12291.39    104.29 o
   0   1   2      140.48      121.82      1.21 o
   1   1   2        4.64        6.28      0.22 o
   2   1   2      232.27      314.81      2.44 o
   3   1   2      873.95      894.57      6.53 o
   4   1   2      378.14      454.52      2.98 o
   5   1   2     1646.69     1802.15      9.95 o
   6   1   2      380.78      338.82      2.10 o
   7   1   2      119.42      128.08      1.10 o
   8   1   2       44.01       40.35      0.59 o
   9   1   2        5.22        4.22      0.27 o
  10   1   2        0.11       -0.17      0.30 o
  11   1   2       16.41       14.26      1.17 o
  12   1   2        0.89        1.65      0.51 o
  13   1   2      252.98      265.83      5.75 o
  14   1   2      101.41      105.09      2.89 o
 -15   2   2        9.44        8.05      0.86 o
 -14   2   2       81.27       85.24      3.26 o
 -13   2   2       15.24       16.13      1.67 o
 -12   2   2       51.18       49.67      1.81 o
 -11   2   2        0.06        0.52      0.52 o
 -10   2   2       12.06       10.09      0.83 o
  -9   2   2      735.13      715.73      6.48 o
  -8   2   2       29.83       23.18      0.63 o
  -7   2   2      364.05      358.72      3.40 o
  -6   2   2      109.66      109.62      1.13 o
  -5   2   2      302.03      304.01      2.54 o
  -4   2   2     1403.32     1611.24     10.99 o
  -3   2   2      467.41      490.00      3.83 o
  -2   2   2       19.16       21.85      0.39 o
  -1   2   2     8034.30     8079.92     60.21 o
   0   2   2     1370.87     1443.17     10.37 o
   1   2   2     2435.20     2407.46     19.17 o
   2   2   2     1345.53     1472.37     11.92 o
   3   2   2      640.54      704.86      6.64 o
   4   2   2      125.80      158.72      1.40 o
   5   2   2      420.12      394.21      3.12 o
   6   2   2        1.57        0.33      0.17 o
   7   2   2      286.41      278.50      2.41 o
   8   2   2       95.04       84.49      1.19 o
   9   2   2     1304.31     1259.99      9.66 o
  10   2   2        2.03        1.32      0.35 o
  11   2   2       97.68       92.09      3.17 o
  12   2   2       27.97       30.87      2.06 o
  13   2   2       22.71       20.41      1.34 o
  14   2   2       11.51       12.29      1.18 o
 -14   3   2       70.53       72.03      2.46 o
 -13   3   2        8.97        8.02      1.18 o
 -12   3   2       54.12       51.36      8.68 o
 -11   3   2      152.35      157.18      2.95 o
 -10   3   2      245.70      235.29      3.72 o
  -9   3   2        8.20       10.28      0.61 o
  -8   3   2       20.32       21.64      0.69 o
  -7   3   2      189.90      198.55      2.34 o
  -6   3   2      377.99      387.56      3.78 o
  -5   3   2       14.79       12.49      0.44 o
  -4   3   2      330.54      323.82      2.54 o
  -3   3   2      243.73      225.65      1.91 o
  -2   3   2      668.92      712.69      4.91 o
  -1   3   2     2089.66     2155.66     15.32 o
   0   3   2      471.02      497.08      3.80 o
   1   3   2       84.56       81.72      1.03 o
   2   3   2     3762.49     3998.94     27.03 o
   3   3   2       54.82       64.39      1.09 o
   4   3   2      151.82      146.94      1.66 o
   5   3   2        2.89        3.82      0.26 o
   6   3   2      101.72      110.96      1.42 o
   7   3   2      141.40      138.12      1.88 o
   8   3   2      112.72      115.55      1.64 o
   9   3   2       14.78       16.25      0.82 o
  10   3   2      153.26      152.29      2.55 o
  11   3   2       16.73       16.33      0.91 o
  12   3   2       21.90       19.55      1.09 o
  13   3   2       10.89       10.82      1.14 o
 -13   4   2      237.68      235.84      6.17 o
 -12   4   2      309.50      314.43     12.97 o
 -11   4   2        6.84        6.44      0.81 o
 -10   4   2        3.81        4.53      0.63 o
  -9   4   2        1.25        1.29      0.44 o
  -8   4   2      117.85      113.10      2.11 o
  -7   4   2      102.88       92.43      1.64 o
  -6   4   2        6.30        5.00      0.51 o
  -5   4   2      438.83      443.65      5.00 o
  -4   4   2      187.13      209.36      2.58 o
  -3   4   2      117.99      117.04      1.24 o
  -2   4   2      509.72      525.18      4.59 o
  -1   4   2        9.39        7.39      0.42 o
   0   4   2       10.55       13.45      0.85 o
   1   4   2       33.42       36.52      0.65 o
   2   4   2       67.25       55.87      0.86 o
   3   4   2        2.09        1.78      0.29 o
   4   4   2       56.84       55.21      1.01 o
   5   4   2       34.68       29.27      0.88 o
   6   4   2       82.93       84.11      1.55 o
   7   4   2       12.94       11.06      0.73 o
   8   4   2      318.53      309.92      4.55 o
   9   4   2       27.43       29.57      1.13 o
  10   4   2       22.29       26.13      1.14 o
  11   4   2       10.05        8.54      0.81 o
  12   4   2      192.14      201.53      3.70 o
 -12   5   2       78.76       77.94      2.79 o
 -11   5   2        0.35        1.19      0.65 o
 -10   5   2        1.46        2.16      0.63 o
  -9   5   2       28.74       30.74      1.26 o
  -8   5   2       21.63       22.87      1.07 o
  -7   5   2      124.23      120.91      2.55 o
  -6   5   2       49.46       49.58      1.40 o
  -5   5   2        9.53        8.53      0.54 o
  -4   5   2      250.65      246.10      3.35 o
  -3   5   2      769.65      768.35      8.89 o
  -2   5   2        0.11        0.45      0.45 o
  -1   5   2      636.94      622.32      7.27 o
   0   5   2        9.15        8.50      0.58 o
   1   5   2       38.91       39.21      0.98 o
   2   5   2        0.12       -0.11      0.33 o
   3   5   2      715.07      712.82      7.70 o
   4   5   2        2.11        2.17      0.44 o
   5   5   2      201.17      185.42      3.27 o
   6   5   2      835.11      811.39      8.63 o
   7   5   2      165.98      169.96      2.85 o
   8   5   2       13.26       12.80      0.87 o
   9   5   2       67.75       73.10      2.11 o
  10   5   2      179.77      175.44      3.51 o
  11   5   2      157.82      155.09      3.35 o
 -10   6   2       28.35       25.95      1.61 o
  -9   6   2       91.45       98.58      2.33 o
  -8   6   2       65.64       66.37      2.57 o
  -7   6   2       93.18       89.23      2.08 o
  -6   6   2        7.86        9.02      0.93 o
  -5   6   2      135.03      137.78      4.24 o
  -4   6   2       41.74       44.39      1.55 o
  -3   6   2      104.25      102.15      3.42 o
  -2   6   2       15.73       15.23      1.10 o
  -1   6   2       85.21       92.18      1.62 o
   0   6   2        3.06        2.81      0.44 o
   1   6   2      466.07      473.72      7.10 o
   2   6   2      131.44      133.13      3.11 o
   3   6   2        9.70        9.76      0.99 o
   4   6   2       55.95       47.94      1.92 o
   5   6   2       76.93       75.12      3.05 o
   6   6   2       19.66       18.70      1.39 o
   7   6   2       10.33        9.74      0.97 o
   8   6   2      441.05      431.72      6.39 o
   9   6   2       13.56       15.70      1.23 o
  -7   7   2        5.69        6.18      1.26 o
  -6   7   2       94.01       94.17      2.57 o
  -5   7   2        5.38        4.56      0.81 o
  -4   7   2       19.26       19.60      1.37 o
  -3   7   2       51.56       51.74      1.79 o
  -2   7   2       83.22       88.93      2.30 o
  -1   7   2        0.22        1.82      0.97 o
   0   7   2       79.44       85.87      2.55 o
   1   7   2        0.02        1.05      0.67 o
   2   7   2      172.50      188.05      4.12 o
   3   7   2       38.67       43.24      1.97 o
   4   7   2        4.88        3.38      0.89 o
   5   7   2       20.96       21.45      1.60 o
   6   7   2        2.51        3.82      1.55 o
   7   7   2       43.85       48.55      4.71 o
 -15   0   3      198.85      205.17     10.18 o
 -13   0   3       95.42       91.97      2.14 o
 -11   0   3      990.89      983.82     11.82 o
  -9   0   3      681.51      651.90      7.07 o
  -7   0   3        4.88        3.21      0.53 o
  -5   0   3      619.17      591.79      5.72 o
  -3   0   3     2253.22     2378.31     23.53 o
  -1   0   3      421.58      362.02      3.46 o
   1   0   3    12328.41    10402.93    162.22 o
   3   0   3    10244.14    10132.41    139.96 o
   5   0   3     1517.91     1542.68     12.00 o
   7   0   3      379.29      367.83      3.32 o
   9   0   3       11.35       10.11      1.04 o
  11   0   3        9.20        8.65      0.96 o
  13   0   3       13.06       13.91      0.92 o
 -15   1   3        1.99        2.05      0.62 o
 -14   1   3        8.85        8.99      0.67 o
 -13   1   3        0.92       -0.21      0.41 o
 -12   1   3      189.08      188.88      3.07 o
 -11   1   3      536.18      513.10      5.88 o
 -10   1   3       43.92       48.06      1.08 o
  -9   1   3        0.99        0.81      0.24 o
  -8   1   3      191.43      210.60      1.92 o
  -7   1   3      548.71      541.81      3.94 o
  -6   1   3      577.21      582.15      4.27 o
  -5   1   3       82.53       90.41      0.82 o
  -4   1   3       66.98       58.44      0.65 o
  -3   1   3       48.85       55.58      0.61 o
  -2   1   3     8950.90     8419.65     89.56 o
  -1   1   3     1609.97     1677.94     14.70 o
   0   1   3     1049.81     1100.30      9.53 o
   1   1   3      508.39      499.10      4.05 o
   2   1   3        4.39        1.35      0.18 o
   3   1   3     4017.67     4179.56     29.79 o
   4   1   3     1194.66     1308.33      7.90 o
   5   1   3      220.89      225.99      1.56 o
   6   1   3     1050.79     1066.71      6.17 o
   7   1   3      510.26      484.11      3.33 o
   8   1   3      251.22      228.38      1.83 o
   9   1   3       24.54       25.05      0.66 o
  10   1   3       13.20       11.15      0.79 o
  11   1   3     1176.31     1170.57     15.22 o
  12   1   3        2.73        3.10      0.56 o
  13   1   3       16.11       14.64      1.16 o
  14   1   3      166.64      170.43      3.84 o
 -15   2   3       52.47       53.42      1.72 o
 -14   2   3       71.38       75.27      2.49 o
 -13   2   3       16.60       16.52      1.42 o
 -12   2   3      731.50      717.92     15.76 o
 -11   2   3        0.02       -0.11      0.47 o
 -10   2   3       10.39       15.44      0.84 o
  -9   2   3        4.44        3.37      0.36 o
  -8   2   3     2072.69     2000.15     16.41 o
  -7   2   3       83.44       73.33      1.07 o
  -6   2   3      330.56      341.94      2.61 o
  -5   2   3     1765.98     1941.26     12.24 o
  -4   2   3     1161.73     1139.70      7.26 o
  -3   2   3       39.43       46.05      0.55 o
  -2   2   3      117.07       83.31      0.89 o
  -1   2   3       86.79       98.72      1.00 o
   0   2   3      347.80      408.58      3.64 o
   1   2   3        4.14        2.49      0.29 o
   2   2   3        0.31       -0.40      0.20 o
   3   2   3      153.13      146.66      1.43 o
   4   2   3     1030.08     1110.80      7.64 o
   5   2   3      435.31      444.91      3.70 o
   6   2   3      370.83      348.81      3.01 o
   7   2   3       64.66       68.42      0.94 o
   8   2   3      935.32      901.76      7.08 o
   9   2   3      235.89      226.82      2.63 o
  10   2   3        3.09        4.25      0.55 o
  11   2   3       57.93       60.85      1.94 o
  12   2   3      304.96      302.80      5.36 o
  13   2   3      130.52      131.70      3.26 o
  14   2   3        1.45        0.65      0.71 o
 -14   3   3       61.80       62.70      2.98 o
 -13   3   3       30.29       28.31      1.55 o
 -12   3   3      136.00      132.06      7.12 o
 -11   3   3        1.55        1.67      0.66 o
 -10   3   3       74.87       70.49      1.80 o
  -9   3   3       59.87       60.79      1.42 o
  -8   3   3        2.29       -0.08      0.22 o
  -7   3   3     1485.09     1453.38     12.21 o
  -6   3   3        0.97        2.59      0.27 o
  -5   3   3      551.74      541.92      4.40 o
  -4   3   3      201.71      205.16      1.71 o
  -3   3   3     1819.77     1899.56     12.91 o
  -2   3   3       13.20       12.95      0.39 o
  -1   3   3      141.04      148.18      1.37 o
   0   3   3      350.60      340.62      2.66 o
   1   3   3      246.77      249.04      2.41 o
   2   3   3        7.43        9.66      0.34 o
   3   3   3      542.53      538.40      4.56 o
   4   3   3      928.84      939.83      8.85 o
   5   3   3       13.92       17.00      0.58 o
   6   3   3        1.01        0.43      0.21 o
   7   3   3      440.35      439.85      4.40 o
   8   3   3        4.70        3.02      0.39 o
   9   3   3        0.79        1.04      0.39 o
  10   3   3       98.01      102.19      2.02 o
  11   3   3        5.42        6.83      0.61 o
  12   3   3       16.67       17.31      1.26 o
  13   3   3       66.68       72.84      2.43 o
 -13   4   3       73.47       76.78      3.25 o
 -12   4   3       76.08       73.85      2.56 o
 -11   4   3       99.69      100.68      3.35 o
 -10   4   3       32.36       34.81      1.39 o
  -9   4   3       25.65       23.67      1.06 o
  -8   4   3      222.79      207.20      3.06 o
  -7   4   3        8.35       10.74      0.60 o
  -6   4   3       56.95       65.72      1.45 o
  -5   4   3        1.41        2.20      0.49 o
  -4   4   3     1399.97     1404.36     13.65 o
  -3   4   3       79.68       69.13      0.94 o
  -2   4   3       15.81       16.29      0.54 o
  -1   4   3      438.36      435.37      3.95 o
   0   4   3      107.82       97.83      1.22 o
   1   4   3      300.90      313.97      2.67 o
   2   4   3       20.51       18.61      0.66 o
   3   4   3     1117.14     1095.79     12.79 o
   4   4   3       74.68       70.00      1.35 o
   5   4   3     1264.59     1209.83     11.09 o
   6   4   3       92.89       92.97      1.87 o
   7   4   3        0.92        0.22      0.36 o
   8   4   3       24.73       20.21      1.10 o
   9   4   3      270.57      268.56      3.81 o
  10   4   3      151.53      157.47      2.78 o
  11   4   3        0.26        0.44      0.51 o
  12   4   3      144.36      145.83      3.07 o
 -12   5   3        6.25        4.86      1.06 o
 -11   5   3       37.65       41.83      1.68 o
 -10   5   3      375.29      386.59      6.11 o
  -9   5   3      147.81      142.18      2.65 o
  -8   5   3        8.29        7.38      0.72 o
  -7   5   3      245.50      245.92      3.56 o
  -6   5   3      499.42      500.75      5.82 o
  -5   5   3        0.05        1.32      0.62 o
  -4   5   3      180.51      172.86      2.59 o
  -3   5   3        1.48        1.85      0.43 o
  -2   5   3     1067.45     1079.25      9.66 o
  -1   5   3        7.99        7.03      0.56 o
   0   5   3      311.29      304.87      3.69 o
   1   5   3      101.14       96.54      1.79 o
   2   5   3        0.05        0.80      0.47 o
   3   5   3      295.20      294.53      3.82 o
   4   5   3      134.70      132.75      2.26 o
   5   5   3       47.59       56.36      1.67 o
   6   5   3      959.64      933.69     10.84 o
   7   5   3        0.36        0.61      0.50 o
   8   5   3       87.62       92.22      2.34 o
   9   5   3        0.76        1.02      0.59 o
  10   5   3       46.75       48.22      1.80 o
  11   5   3        9.00        6.80      0.97 o
 -10   6   3        0.13        0.72      1.08 o
  -9   6   3      224.43      230.78      4.19 o
  -8   6   3      121.56      121.22      2.51 o
  -7   6   3       12.33       15.40      0.99 o
  -6   6   3       21.70       20.43      1.20 o
  -5   6   3        9.50        9.53      0.91 o
  -4   6   3       49.33       47.53      2.36 o
  -3   6   3       21.30       20.11      1.11 o
  -2   6   3      100.35      105.15      2.33 o
  -1   6   3       64.47       62.30      1.30 o
   0   6   3      165.93      166.62      3.04 o
   1   6   3       28.68       26.47      1.41 o
   2   6   3        5.06        7.05      0.89 o
   3   6   3       15.29       15.29      1.19 o
   4   6   3        2.96        1.36      0.67 o
   5   6   3       93.16       88.29      2.67 o
   6   6   3      155.86      169.33      3.93 o
   7   6   3       52.82       56.88      2.63 o
   8   6   3      165.97      172.63      3.56 o
   9   6   3        2.58        2.73      0.77 o
  -7   7   3        0.32        0.09      0.65 o
  -6   7   3        4.43        4.99      0.87 o
  -5   7   3        3.64        2.48      0.72 o
  -4   7   3       22.65       18.92      1.21 o
  -3   7   3       90.80      100.85      2.50 o
  -2   7   3       49.88       48.82      1.72 o
  -1   7   3      169.46      172.36      5.12 o
   0   7   3       67.29       67.01      2.02 o
   1   7   3       77.91       80.73      2.54 o
   2   7   3        1.38        1.64      0.77 o
   3   7   3      169.34      175.45      4.41 o
   4   7   3        0.87        1.17      0.74 o
   5   7   3       97.48      101.40      3.14 o
   6   7   3        9.36        8.31      1.21 o
 -14   0   4       66.15       70.09      2.61 o
 -12   0   4        0.53        0.15      0.47 o
 -10   0   4      502.24      463.19      5.83 o
  -8   0   4      874.00      850.47      8.82 o
  -6   0   4      530.33      614.41      6.00 o
  -4   0   4      398.36      395.98      3.54 o
  -2   0   4     8750.57     7725.28     87.01 o
   0   0   4     1980.19     1806.83     18.92 o
   2   0   4       29.60       27.55      0.48 o
   4   0   4        8.03        8.02      0.59 o
   6   0   4      106.01      124.04      1.57 o
   8   0   4     1466.08     1530.61     16.56 o
  10   0   4       12.03       12.43      1.02 o
  12   0   4      588.96      596.94     10.52 o
  14   0   4        0.16       -0.30      0.75 o
 -15   1   4        1.40        0.47      0.94 o
 -14   1   4        2.16        1.41      0.47 o
 -13   1   4      156.00      152.73      2.40 o
 -12   1   4        3.88        2.99      0.50 o
 -11   1   4        3.05        1.27      0.43 o
 -10   1   4      535.47      496.34      5.22 o
  -9   1   4      525.48      532.60      5.07 o
  -8   1   4      192.65      206.44      1.83 o
  -7   1   4      482.18      518.57      3.74 o
  -6   1   4      391.42      381.92      2.72 o
  -5   1   4      542.97      578.13      4.23 o
  -4   1   4       74.04       87.61      0.87 o
  -3   1   4     5080.78     5052.87     52.97 o
  -2   1   4    25267.25    20831.23    255.69 o
  -1   1   4     1340.62     1483.76     11.53 o
   0   1   4      300.42      272.65      2.42 o
   1   1   4       82.03       69.66      0.67 o
   2   1   4     1520.29     1666.16     11.17 o
   3   1   4        0.40        3.03      0.18 o
   4   1   4      487.97      510.16      3.13 o
   5   1   4      235.01      266.76      1.79 o
   6   1   4        0.10        0.43      0.12 o
   7   1   4     1589.49     1534.56      9.72 o
   8   1   4     1031.76     1009.70      7.26 o
   9   1   4       51.63       58.63      0.96 o
  10   1   4      193.27      192.88      3.29 o
  11   1   4      406.91      399.92      5.27 o
  12   1   4       33.07       33.53      1.21 o
  13   1   4        1.36        1.13      0.69 o
  14   1   4        9.81       10.85      1.13 o
 -15   2   4      164.92      164.80      3.18 o
 -14   2   4       56.54       58.52      2.12 o
 -13   2   4       19.78       22.79      1.36 o
 -12   2   4       45.23       43.98      1.71 o
 -11   2   4       63.47       68.24      2.00 o
 -10   2   4        0.49        0.47      0.42 o
  -9   2   4        2.26        1.64      0.34 o
  -8   2   4      229.41      194.91      2.23 o
  -7   2   4      212.60      208.55      2.32 o
  -6   2   4       37.13       43.44      0.65 o
  -5   2   4       73.13       61.32      0.74 o
  -4   2   4     2733.61     2933.26     18.31 o
  -3   2   4      115.41      127.66      1.09 o
  -2   2   4       41.09       45.00      0.72 o
  -1   2   4       24.67       22.31      0.38 o
   0   2   4        3.37        4.35      0.21 o
   1   2   4      423.59      456.13      4.16 o
   2   2   4      281.84      300.26      2.71 o
   3   2   4      165.26      154.06      1.36 o
   4   2   4     1171.61     1248.81      8.95 o
   5   2   4     1641.81     1671.90     12.81 o
   6   2   4        1.32        2.86      0.26 o
   7   2   4      423.74      402.02      3.27 o
   8   2   4       11.32       10.81      0.45 o
   9   2   4      198.67      206.11      2.48 o
  10   2   4        0.92        0.27      0.34 o
  11   2   4       11.27       12.08      1.23 o
  12   2   4        2.49        2.92      1.04 o
  13   2   4      496.00      507.58      8.07 o
  14   2   4       23.51       24.97      1.55 o
 -14   3   4      384.66      377.99      6.60 o
 -13   3   4      111.54      111.27      2.95 o
 -12   3   4       26.23       28.18      1.86 o
 -11   3   4        2.87        3.70      0.79 o
 -10   3   4      127.48      118.91      2.89 o
  -9   3   4      159.99      154.50      2.46 o
  -8   3   4       48.07       44.58      1.05 o
  -7   3   4      309.81      286.59      3.05 o
  -6   3   4        3.39        3.29      0.51 o
  -5   3   4      201.34      191.07      1.79 o
  -4   3   4      160.15      171.13      1.53 o
  -3   3   4     2114.55     2155.00     13.47 o
  -2   3   4     1015.31     1021.64      7.30 o
  -1   3   4      124.46      150.21      1.45 o
   0   3   4      491.72      492.53      3.76 o
   1   3   4      201.69      197.60      2.56 o
   2   3   4      386.76      366.80      4.72 o
   3   3   4        1.02        1.49      0.21 o
   4   3   4       61.14       47.30      0.77 o
   5   3   4      770.38      764.03      7.17 o
   6   3   4      159.15      140.07      1.78 o
   7   3   4      204.03      179.47      2.30 o
   8   3   4      312.10      316.83      3.75 o
   9   3   4        1.63        1.61      0.43 o
  10   3   4      187.31      184.30      2.93 o
  11   3   4        0.13        0.09      0.41 o
  12   3   4       42.72       48.27      1.92 o
  13   3   4      166.20      173.49      3.95 o
 -13   4   4      114.81      110.15      3.92 o
 -12   4   4        0.73        0.76      0.73 o
 -11   4   4        0.00        0.98      0.69 o
 -10   4   4      295.22      293.69      6.65 o
  -9   4   4        0.45        1.39      0.63 o
  -8   4   4      771.14      772.17      9.69 o
  -7   4   4        4.35        4.36      0.46 o
  -6   4   4        5.52        7.89      0.50 o
  -5   4   4        4.46        5.57      0.50 o
  -4   4   4     2377.07     2348.94     20.03 o
  -3   4   4      129.98      113.52      1.42 o
  -2   4   4      332.53      309.15      2.86 o
  -1   4   4      159.50      159.52      1.83 o
   0   4   4      570.70      586.97      4.91 o
   1   4   4      720.98      786.93      6.85 o
   2   4   4      364.74      362.63      4.88 o
   3   4   4      561.87      553.15      6.21 o
   4   4   4      477.87      419.85      5.89 o
   5   4   4      100.31      108.09      1.78 o
   6   4   4      181.42      163.61      2.37 o
   7   4   4       51.89       54.91      1.26 o
   8   4   4       36.81       34.54      1.18 o
   9   4   4        6.94        6.46      0.69 o
  10   4   4      174.99      180.91      3.42 o
  11   4   4       85.60       85.28      2.29 o
  12   4   4      242.42      248.33      4.89 o
 -12   5   4       22.22       26.82      1.74 o
 -11   5   4       28.94       33.32      1.83 o
 -10   5   4       13.23       11.99      1.04 o
  -9   5   4       35.43       39.62      2.27 o
  -8   5   4       24.74       24.58      1.08 o
  -7   5   4        2.73        1.61      0.49 o
  -6   5   4       24.54       27.16      1.05 o
  -5   5   4      103.64      117.54      1.88 o
  -4   5   4       15.26       18.10      1.12 o
  -3   5   4       47.95       46.45      1.59 o
  -2   5   4        5.98        9.32      0.59 o
  -1   5   4      216.66      192.22      2.70 o
   0   5   4      101.79      122.64      1.78 o
   1   5   4       21.70       20.79      0.94 o
   2   5   4      171.04      164.99      5.69 o
   3   5   4        4.51        5.96      0.66 o
   4   5   4        0.03       -0.09      0.47 o
   5   5   4       28.01       26.76      1.20 o
   6   5   4       11.17       11.12      0.92 o
   7   5   4      329.78      321.22      4.91 o
   8   5   4       21.34       20.16      1.18 o
   9   5   4       55.24       54.39      1.83 o
  10   5   4        2.59        2.84      0.73 o
  11   5   4      425.04      432.05      6.47 o
 -10   6   4       23.77       26.03      1.45 o
  -9   6   4        0.01        1.29      0.83 o
  -8   6   4      129.09      130.85      3.53 o
  -7   6   4      326.42      330.61      5.17 o
  -6   6   4        1.40        1.28      0.59 o
  -5   6   4      118.57      123.52      3.30 o
  -4   6   4      330.15      331.24      4.94 o
  -3   6   4      271.24      266.02      4.19 o
  -2   6   4      179.28      178.57      2.83 o
  -1   6   4      257.78      268.85      3.37 o
   0   6   4      440.74      434.96      8.54 o
   1   6   4       64.56       69.67      2.40 o
   2   6   4       35.33       30.65      1.51 o
   3   6   4      197.79      191.18      4.02 o
   4   6   4       30.70       30.24      1.58 o
   5   6   4      110.91      110.21      3.03 o
   6   6   4        0.84        1.49      1.06 o
   7   6   4        3.53        2.94      0.97 o
   8   6   4       20.50       21.29      1.55 o
   9   6   4      295.85      304.93      5.81 o
  -7   7   4        0.17        0.45      0.84 o
  -6   7   4       39.93       43.30      2.04 o
  -5   7   4        0.15       -0.04      0.57 o
  -4   7   4       14.45       16.85      1.15 o
  -3   7   4       17.11       15.54      1.39 o
  -2   7   4      309.31      313.95      5.52 o
  -1   7   4       33.96       30.74      3.37 o
   0   7   4      199.93      206.72      3.82 o
   1   7   4        3.33        2.73      0.84 o
   2   7   4      446.95      434.66      7.19 o
   3   7   4        0.07        0.40      0.63 o
   4   7   4      154.39      152.90      3.85 o
   5   7   4       54.18       56.27      2.35 o
   6   7   4       36.70       32.87      2.27 o
 -15   0   5       22.29       22.40      1.65 o
 -13   0   5      521.00      512.02      7.26 o
 -11   0   5      300.31      301.03      4.18 o
  -9   0   5       92.42      100.44      1.63 o
  -7   0   5       47.79       39.16      0.71 o
  -5   0   5      313.42      355.28      3.57 o
  -3   0   5     5635.91     5433.39     48.88 o
  -1   0   5     4040.30     4070.41     37.63 o
   1   0   5     2664.51     2420.70     22.44 o
   3   0   5        1.30       -0.35      0.18 o
   5   0   5        7.77        5.77      0.27 o
   7   0   5       61.32       76.08      1.30 o
   9   0   5      266.86      256.73      4.36 o
  11   0   5      220.92      216.99      4.80 o
  13   0   5      124.52      130.15      3.66 o
 -15   1   5      149.71      153.18      3.87 o
 -14   1   5        0.74       -0.27      0.42 o
 -13   1   5        0.38        0.14      0.41 o
 -12   1   5      167.47      165.50      2.46 o
 -11   1   5      231.22      223.79      3.07 o
 -10   1   5      304.39      288.85      3.37 o
  -9   1   5      951.25      951.51      7.30 o
  -8   1   5       64.86       56.77      0.79 o
  -7   1   5        2.28        1.95      0.28 o
  -6   1   5       38.28       27.16      0.49 o
  -5   1   5      960.85     1043.91      8.12 o
  -4   1   5        2.03        8.96      0.28 o
  -3   1   5     2579.98     2792.40     20.20 o
  -2   1   5     1117.95     1224.41      8.97 o
  -1   1   5      376.53      424.64      3.45 o
   0   1   5      394.37      416.94      3.07 o
   1   1   5      544.15      557.83      4.06 o
   2   1   5     8054.73     8296.75     60.90 o
   3   1   5       45.93       49.77      0.50 o
   4   1   5     1322.00     1455.19      8.66 o
   5   1   5      115.97       98.89      0.88 o
   6   1   5      551.18      567.44      4.60 o
   7   1   5     1061.47      998.13      6.94 o
   8   1   5       19.80       17.88      0.50 o
   9   1   5       51.29       52.08      0.91 o
  10   1   5       78.35       80.07      1.57 o
  11   1   5      211.90      206.80      3.25 o
  12   1   5      261.86      261.56      3.93 o
  13   1   5       70.99       75.19      2.36 o
  14   1   5      119.11      125.55      4.02 o
 -15   2   5        0.29        0.58      0.57 o
 -14   2   5       16.79       13.86      1.11 o
 -13   2   5       23.83       23.86      1.40 o
 -12   2   5      354.92      340.63      5.70 o
 -11   2   5       30.57       34.34      2.20 o
 -10   2   5      155.28      150.71      3.14 o
  -9   2   5       82.77       71.85      1.44 o
  -8   2   5      509.23      506.00      8.18 o
  -7   2   5        4.32        4.49      0.55 o
  -6   2   5       88.27       97.01      1.12 o
  -5   2   5      320.11      327.46      2.85 o
  -4   2   5     3264.05     3423.07     24.86 o
  -3   2   5      179.48      200.75      1.58 o
  -2   2   5       89.73       93.94      0.99 o
  -1   2   5      820.41      924.60      7.84 o
   0   2   5     5011.83     5110.44     41.98 o
   1   2   5      114.05      121.50      1.32 o
   2   2   5      219.20      243.07      1.88 o
   3   2   5      203.88      207.11      1.77 o
   4   2   5      294.99      254.43      2.12 o
   5   2   5      932.57      937.89      7.23 o
   6   2   5      708.56      640.93      5.57 o
   7   2   5        8.73       11.45      0.45 o
   8   2   5        2.11        3.70      0.37 o
   9   2   5       10.08        7.01      0.49 o
  10   2   5      314.00      294.92      4.66 o
  11   2   5       29.79       32.07      1.51 o
  12   2   5      121.96      125.79      3.10 o
  13   2   5      139.34      138.76      3.40 o
 -14   3   5       16.54       18.68      1.39 o
 -13   3   5       10.23        8.34      1.02 o
 -12   3   5       32.85       35.63      2.82 o
 -11   3   5       61.18       58.50      2.04 o
 -10   3   5       12.72       11.65      1.68 o
  -9   3   5      889.55      834.50     10.34 o
  -8   3   5       43.15       48.02      1.08 o
  -7   3   5       50.99       57.24      1.53 o
  -6   3   5      325.26      320.35      2.97 o
  -5   3   5      211.75      200.36      2.21 o
  -4   3   5      117.56      115.62      1.13 o
  -3   3   5       90.90      111.09      1.08 o
  -2   3   5       41.92       52.44      0.71 o
  -1   3   5      199.46      173.84      1.58 o
   0   3   5       36.95       45.05      0.74 o
   1   3   5      327.33      322.46      3.77 o
   2   3   5     1710.12     1660.12     13.71 o
   3   3   5       56.95       52.31      0.84 o
   4   3   5      111.92      102.81      1.36 o
   5   3   5     1088.88     1078.73      9.36 o
   6   3   5       99.08       87.50      1.53 o
   7   3   5        5.43        9.46      0.52 o
   8   3   5        1.23        0.36      0.62 o
   9   3   5        0.18        0.26      0.38 o
  10   3   5       20.88       17.10      0.93 o
  11   3   5       66.32       66.61      1.64 o
  12   3   5      111.24      115.01      3.01 o
  13   3   5        3.88        2.56      1.03 o
 -13   4   5      316.84      312.25      7.36 o
 -12   4   5       48.35       49.66      2.51 o
 -11   4   5      469.39      482.34      7.91 o
 -10   4   5      146.54      153.71      3.56 o
  -9   4   5      164.57      167.19      3.05 o
  -8   4   5       10.09       10.07      0.78 o
  -7   4   5      103.32      110.80      1.81 o
  -6   4   5      255.94      251.90      3.04 o
  -5   4   5      155.52      161.54      2.74 o
  -4   4   5      604.46      615.62      6.15 o
  -3   4   5      652.47      662.76      5.36 o
  -2   4   5       33.30       37.12      0.68 o
  -1   4   5      234.93      230.17      2.19 o
   0   4   5       99.15      104.36      1.92 o
   1   4   5       17.34       17.89      0.68 o
   2   4   5        0.06        0.45      0.37 o
   3   4   5      317.96      308.57      4.45 o
   4   4   5      143.76      125.65      2.44 o
   5   4   5      172.38      157.33      2.55 o
   6   4   5       33.73       42.57      1.36 o
   7   4   5      130.19      132.79      2.96 o
   8   4   5        0.34        1.90      1.01 o
   9   4   5      101.02       99.92      2.37 o
  10   4   5      104.92      105.12      2.52 o
  11   4   5       52.78       48.55      1.96 o
  12   4   5       14.10       13.02      3.21 o
 -12   5   5       39.82       39.87      2.37 o
 -11   5   5       11.91       11.38      1.23 o
 -10   5   5      239.21      244.61      5.03 o
  -9   5   5        9.69        9.31      0.90 o
  -8   5   5        6.04        6.23      0.73 o
  -7   5   5      164.84      165.06      2.74 o
  -6   5   5       18.98       18.36      0.90 o
  -5   5   5      109.52      108.66      2.34 o
  -4   5   5       52.97       59.61      1.64 o
  -3   5   5       42.23       43.69      1.09 o
  -2   5   5      552.61      555.36      5.53 o
  -1   5   5      279.54      273.38      3.18 o
   0   5   5       64.44       62.79      1.53 o
   1   5   5       16.01       17.26      0.94 o
   2   5   5      986.21      933.04     13.23 o
   3   5   5       32.80       32.27      1.35 o
   4   5   5      440.04      409.33      8.23 o
   5   5   5        0.30        0.35      0.46 o
   6   5   5      501.25      469.98      6.38 o
   7   5   5       59.50       60.95      1.87 o
   8   5   5      113.85      112.21      2.64 o
   9   5   5       21.99       19.25      1.23 o
  10   5   5        7.44        8.60      0.98 o
 -10   6   5      269.89      287.17      7.71 o
  -9   6   5        3.71        3.00      0.94 o
  -8   6   5       13.82       15.21      1.33 o
  -7   6   5        2.19        1.67      0.98 o
  -6   6   5        0.48        0.71      0.53 o
  -5   6   5      147.22      153.52      3.07 o
  -4   6   5       27.44       27.50      1.41 o
  -3   6   5       57.07       60.08      1.76 o
  -2   6   5       14.23       13.48      1.09 o
  -1   6   5       76.84       72.96      1.83 o
   0   6   5       72.87       73.57      2.88 o
   1   6   5      130.46      127.94      5.62 o
   2   6   5      148.07      145.04      4.35 o
   3   6   5       11.15       10.22      1.08 o
   4   6   5       79.12       80.94      2.54 o
   5   6   5      192.45      194.19      4.25 o
   6   6   5      179.77      186.92      4.22 o
   7   6   5       15.90       15.61      1.37 o
   8   6   5       52.76       47.94      1.86 o
   9   6   5       51.80       53.52      2.24 o
  -7   7   5        6.72        6.19      1.60 o
  -6   7   5       48.64       49.17      2.15 o
  -5   7   5       76.95       77.04      2.61 o
  -4   7   5        1.22       -0.28      0.72 o
  -3   7   5        1.09        0.94      0.86 o
  -2   7   5      275.64      285.35     10.22 o
  -1   7   5      197.62      208.67      4.34 o
   0   7   5       34.16       30.69      2.72 o
   1   7   5       37.10       40.72      2.65 o
   2   7   5       37.63       39.40      1.90 o
   3   7   5       12.77       12.68      1.27 o
   4   7   5       33.72       33.32      1.89 o
   5   7   5      184.39      187.86      4.44 o
   6   7   5        5.48        5.51      1.31 o
 -14   0   6       71.97       68.63      2.60 o
 -12   0   6        0.07       -0.86      0.43 o
 -10   0   6      294.43      307.10      4.15 o
  -8   0   6     1971.33     1964.95     16.61 o
  -6   0   6      990.05      944.62      8.13 o
  -4   0   6      312.81      350.94      3.61 o
  -2   0   6      768.49      917.56      8.60 o
   0   0   6        1.72       -0.30      0.15 o
   2   0   6       28.80       29.77      0.54 o
   4   0   6     3329.45     3483.27     26.47 o
   6   0   6     1182.24     1111.83      9.31 o
   8   0   6       62.53       58.25      1.40 o
  10   0   6      180.15      180.55      4.12 o
  12   0   6        8.11        8.83      1.08 o
  14   0   6       31.81       33.01      1.92 o
 -15   1   6       61.90       59.11      1.73 o
 -14   1   6       80.50       82.20      1.70 o
 -13   1   6        0.87        0.38      0.41 o
 -12   1   6       56.19       55.41      1.30 o
 -11   1   6      326.33      324.20      3.64 o
 -10   1   6       55.06       50.73      1.11 o
  -9   1   6        6.04        5.10      0.39 o
  -8   1   6       14.91       18.13      0.43 o
  -7   1   6        2.48        3.99      0.21 o
  -6   1   6      307.68      307.79      2.53 o
  -5   1   6     1588.51     1659.08     13.29 o
  -4   1   6     1941.60     1973.52     14.70 o
  -3   1   6       13.68       24.28      0.36 o
  -2   1   6     4305.60     4430.07     30.94 o
  -1   1   6     2845.17     2858.07     19.70 o
   0   1   6        2.08        1.47      0.08 o
   1   1   6      146.70      164.08      1.35 o
   2   1   6       21.18       14.62      0.22 o
   3   1   6      800.16      824.26      4.97 o
   4   1   6       69.29       56.33      0.58 o
   5   1   6      507.56      519.16      3.34 o
   6   1   6     3162.27     3188.33     20.94 o
   7   1   6      559.17      573.33      4.65 o
   8   1   6      120.58      119.91      1.57 o
   9   1   6      108.88      115.61      1.78 o
  10   1   6      231.58      238.04      3.51 o
  11   1   6      227.55      236.39      3.57 o
  12   1   6      368.64      368.30      6.77 o
  13   1   6       57.84       55.44      4.24 o
  14   1   6        0.14        0.63      0.72 o
 -15   2   6       17.89       16.13      1.06 o
 -14   2   6       80.12       81.15      2.05 o
 -13   2   6        0.21       -1.06      0.53 o
 -12   2   6       16.13       16.87      1.14 o
 -11   2   6      164.81      166.02      3.35 o
 -10   2   6        4.58        3.89      0.55 o
  -9   2   6      784.48      774.80      9.08 o
  -8   2   6       12.12       11.42      0.60 o
  -7   2   6     1086.16     1062.03     11.03 o
  -6   2   6      390.65      396.61      3.77 o
  -5   2   6      544.47      558.36      4.96 o
  -4   2   6       67.57       81.45      1.13 o
  -3   2   6     3759.93     3955.46     26.72 o
  -2   2   6       70.84       93.35      0.98 o
  -1   2   6       11.81        9.86      0.38 o
   0   2   6     1946.64     2133.97     16.85 o
   1   2   6      202.26      191.33      1.68 o
   2   2   6       97.86      110.86      1.03 o
   3   2   6        6.33        2.85      0.23 o
   4   2   6      180.14      205.09      1.78 o
   5   2   6        6.46       10.36      0.40 o
   6   2   6      134.85      124.94      1.60 o
   7   2   6       83.86       80.23      1.15 o
   8   2   6       82.89       89.62      1.36 o
   9   2   6       40.44       35.65      1.06 o
  10   2   6      228.18      238.33      5.08 o
  11   2   6      330.19      338.36      9.06 o
  12   2   6       29.89       30.95      1.58 o
  13   2   6       65.45       69.86      2.37 o
 -14   3   6      324.93      318.44      5.83 o
 -13   3   6       14.35       13.63      1.18 o
 -12   3   6       95.17       88.20      3.22 o
 -11   3   6      235.08      219.33      5.30 o
 -10   3   6       61.96       60.59      3.52 o
  -9   3   6       17.05       18.54      0.95 o
  -8   3   6       15.17       16.34      0.81 o
  -7   3   6        9.43       11.96      0.54 o
  -6   3   6      109.24      104.64      1.41 o
  -5   3   6       54.36       47.03      0.94 o
  -4   3   6       23.67       19.64      0.40 o
  -3   3   6       68.88       80.04      0.98 o
  -2   3   6      208.33      213.56      2.10 o
  -1   3   6      947.53      936.97      7.72 o
   0   3   6      707.40      824.58      7.70 o
   1   3   6       83.32       88.02      1.34 o
   2   3   6      102.22      116.18      1.43 o
   3   3   6       92.47       86.03      1.37 o
   4   3   6       19.51       16.86      0.56 o
   5   3   6      173.21      170.07      2.30 o
   6   3   6      448.44      421.19      4.70 o
   7   3   6      436.53      416.71      4.29 o
   8   3   6       19.31       18.95      0.87 o
   9   3   6      129.79      131.82      2.33 o
  10   3   6      322.41      335.48      4.33 o
  11   3   6      204.88      203.56      5.00 o
  12   3   6      126.39      124.12      5.85 o
 -13   4   6       10.56       13.21      1.61 o
 -12   4   6       62.11       62.70      2.82 o
 -11   4   6       83.73       85.37      3.17 o
 -10   4   6        7.85        6.76      1.18 o
  -9   4   6        4.02        5.16      0.82 o
  -8   4   6      199.24      203.48      3.64 o
  -7   4   6       15.51       15.61      1.06 o
  -6   4   6      587.59      592.04      7.37 o
  -5   4   6      598.57      613.94      5.98 o
  -4   4   6      349.46      355.33      3.30 o
  -3   4   6       13.74       12.44      0.47 o
  -2   4   6        0.27        0.85      0.20 o
  -1   4   6      478.56      453.79      4.35 o
   0   4   6     1175.17     1142.38     10.37 o
   1   4   6      268.71      261.13      4.51 o
   2   4   6      113.06      113.62      2.58 o
   3   4   6      112.35      113.35      2.26 o
   4   4   6     2162.81     2088.75     23.42 o
   5   4   6      151.65      150.38      2.51 o
   6   4   6      380.40      372.61      4.71 o
   7   4   6        8.15        8.32      0.77 o
   8   4   6      152.00      141.33      2.85 o
   9   4   6        1.21        1.32      0.68 o
  10   4   6      168.31      163.61      3.27 o
  11   4   6       97.40       99.29      2.54 o
  12   4   6        1.93        3.94      1.62 o
 -12   5   6       12.35       11.89      1.59 o
 -11   5   6       65.94       63.01      3.27 o
 -10   5   6        1.57        0.93      0.87 o
  -9   5   6      169.37      168.99      3.86 o
  -8   5   6       36.91       37.76      2.08 o
  -7   5   6      101.86      100.59      4.03 o
  -6   5   6       87.05       93.06      6.59 o
  -5   5   6      766.07      747.22     10.26 o
  -4   5   6      269.08      282.21      3.68 o
  -3   5   6        0.15       -0.05      0.28 o
  -2   5   6        0.09        0.36      0.32 o
  -1   5   6       44.39       45.42      1.25 o
   0   5   6        0.28        0.80      0.33 o
   1   5   6       52.29       50.10      1.63 o
   2   5   6       25.24       23.57      1.17 o
   3   5   6      197.52      184.94      4.80 o
   4   5   6       28.76       23.68      1.71 o
   5   5   6       75.72       68.75      1.89 o
   6   5   6        0.09        0.78      0.51 o
   7   5   6       38.50       36.91      1.49 o
   8   5   6      143.43      148.66      3.13 o
   9   5   6      105.31      108.29      2.69 o
  10   5   6        0.30        1.56      0.68 o
 -10   6   6        0.55       -1.64      1.39 o
  -9   6   6        3.47        1.64      1.64 o
  -8   6   6       11.94       12.14      1.26 o
  -7   6   6       69.95       69.53      2.42 o
  -6   6   6       43.51       42.85      1.87 o
  -5   6   6      167.24      167.43      3.75 o
  -4   6   6      117.02      116.61      2.98 o
  -3   6   6      385.45      397.14     11.73 o
  -2   6   6       10.17       12.16      1.04 o
  -1   6   6       63.77       69.40      2.74 o
   0   6   6       58.87       58.93      9.53 o
   1   6   6      536.20      524.97     10.11 o
   2   6   6        0.30        0.42      0.73 o
   3   6   6       23.44       22.51      1.42 o
   4   6   6        0.35        1.40      0.81 o
   5   6   6      175.28      179.10      4.08 o
   6   6   6       63.39       60.98      2.31 o
   7   6   6      114.18      114.06      3.29 o
   8   6   6        0.12        0.53      0.61 o
  -7   7   6       26.78       34.45      3.48 o
  -6   7   6       11.52       13.62      1.56 o
  -5   7   6        3.55        2.87      0.99 o
  -4   7   6       27.08       31.23      2.04 o
  -3   7   6        0.01       -0.62      0.77 o
  -2   7   6      189.57      202.10      8.35 o
  -1   7   6        0.04        0.76      0.70 o
   0   7   6       46.42       46.73      1.98 o
   1   7   6       78.82       79.37      2.61 o
   2   7   6      123.38      125.97      3.39 o
   3   7   6       13.55       14.48      1.37 o
   4   7   6        0.24        0.67      0.79 o
   5   7   6       35.40       32.16      1.92 o
 -15   0   7        8.60        9.84      1.27 o
 -13   0   7        1.16        0.69      1.77 o
 -11   0   7        2.91        2.17      0.50 o
  -9   0   7        0.19        0.71      0.27 o
  -7   0   7        9.65        5.46      0.29 o
  -5   0   7      422.32      404.63      4.71 o
  -3   0   7       14.55       23.06      0.39 o
  -1   0   7        0.79        1.42      0.19 o
   1   0   7    10983.51    10604.57    102.45 o
   3   0   7      446.27      546.31      4.91 o
   5   0   7     1882.08     1819.94     14.20 o
   7   0   7       87.83       89.18      1.47 o
   9   0   7     2208.11     2267.42     40.72 o
  11   0   7       51.26       48.44      2.04 o
  13   0   7       10.47       13.22      1.27 o
 -15   1   7       29.44       28.41      1.26 o
 -14   1   7      183.90      183.42      3.15 o
 -13   1   7      120.36      116.58      2.04 o
 -12   1   7       11.07       12.62      0.79 o
 -11   1   7      236.28      231.87      2.83 o
 -10   1   7      606.26      574.36      5.38 o
  -9   1   7      224.59      223.40      2.32 o
  -8   1   7      239.22      237.07      2.14 o
  -7   1   7     1671.97     1684.70     12.27 o
  -6   1   7      418.33      423.76      3.16 o
  -5   1   7      914.13      945.83      7.41 o
  -4   1   7      430.67      425.30      3.60 o
  -3   1   7        3.92        1.46      0.10 o
  -2   1   7     2059.06     2248.70     16.37 o
  -1   1   7     1708.07     1867.87     12.85 o
   0   1   7      675.98      602.11      4.33 o
   1   1   7     1368.72     1473.17      9.62 o
   2   1   7        8.65        9.91      0.20 o
   3   1   7      719.88      726.26      4.44 o
   4   1   7       61.63       60.35      0.63 o
   5   1   7      457.98      423.31      2.88 o
   6   1   7      110.44      106.31      1.27 o
   7   1   7      398.95      355.05      3.18 o
   8   1   7       40.91       39.44      0.85 o
   9   1   7      235.47      238.27      3.15 o
  10   1   7      468.67      480.22      6.12 o
  11   1   7       22.47       20.33      1.53 o
  12   1   7       90.82       93.69      2.79 o
  13   1   7       25.15       22.89      1.44 o
 -15   2   7        8.19        5.23      0.76 o
 -14   2   7       24.15       24.84      1.25 o
 -13   2   7      110.29      110.84      2.35 o
 -12   2   7      246.64      230.54      4.31 o
 -11   2   7        3.88        3.65      0.68 o
 -10   2   7      461.26      440.90      6.37 o
  -9   2   7      222.14      204.54      3.29 o
  -8   2   7       79.24       79.11      1.62 o
  -7   2   7       88.98       80.95      1.48 o
  -6   2   7       18.27       20.13      0.60 o
  -5   2   7      558.51      592.26      4.90 o
  -4   2   7     3837.17     4189.86     32.53 o
  -3   2   7      414.42      461.78      3.69 o
  -2   2   7      813.80      831.46      6.47 o
  -1   2   7       15.29       22.37      0.71 o
   0   2   7       40.17       33.74      0.58 o
   1   2   7      166.95      159.92      1.49 o
   2   2   7      315.31      310.08      2.50 o
   3   2   7     1115.78     1131.13      8.38 o
   4   2   7     1497.67     1463.53     10.66 o
   5   2   7       57.23       70.43      1.21 o
   6   2   7       50.57       44.25      0.92 o
   7   2   7        0.05        0.62      0.27 o
   8   2   7     1177.90     1167.73      9.89 o
   9   2   7       77.47       73.44      1.36 o
  10   2   7      117.92      129.79      2.94 o
  11   2   7        4.74        5.14      0.85 o
  12   2   7       68.44       69.86      2.29 o
  13   2   7       26.60       26.34      1.86 o
 -14   3   7      137.07      135.09      3.40 o
 -13   3   7        1.32        0.60      0.72 o
 -12   3   7       15.90       12.84      1.44 o
 -11   3   7       73.89       77.11      2.85 o
 -10   3   7      214.36      218.71      5.14 o
  -9   3   7       71.66       70.39      1.99 o
  -8   3   7      220.59      233.38      3.65 o
  -7   3   7      239.17      260.23      3.84 o
  -6   3   7      783.38      750.94      8.83 o
  -5   3   7      152.07      156.71      2.72 o
  -4   3   7       16.89       10.85      0.34 o
  -3   3   7       57.78       44.80      0.68 o
  -2   3   7      233.14      249.16      3.20 o
  -1   3   7     1277.38     1321.86     11.90 o
   0   3   7       43.32       32.52      0.75 o
   1   3   7     1235.02     1204.53     10.43 o
   2   3   7      273.05      266.42      2.76 o
   3   3   7     1393.41     1349.43     12.33 o
   4   3   7        7.94        5.64      0.41 o
   5   3   7        3.02        2.26      0.37 o
   6   3   7      123.21      122.05      2.19 o
   7   3   7      200.98      201.11      3.03 o
   8   3   7       27.22       24.53      1.10 o
   9   3   7       45.10       40.53      1.43 o
  10   3   7       18.67       17.54      0.92 o
  11   3   7      262.47      269.59      8.01 o
  12   3   7        2.36        1.94      0.96 o
 -13   4   7      130.09      124.95      4.15 o
 -12   4   7      114.71      113.59      3.79 o
 -11   4   7       11.20        9.80      1.26 o
 -10   4   7        8.00        7.51      1.12 o
  -9   4   7      302.97      301.16      6.43 o
  -8   4   7       68.19       75.11      2.58 o
  -7   4   7       85.19       86.12      2.32 o
  -6   4   7        0.63        0.49      0.31 o
  -5   4   7      502.70      541.57      6.61 o
  -4   4   7      144.89      141.17      2.18 o
  -3   4   7      792.27      753.73      7.33 o
  -2   4   7       18.51       30.87      1.13 o
  -1   4   7      232.34      228.90      3.05 o
   0   4   7      114.49      119.62      1.96 o
   1   4   7     1351.60     1271.88     17.12 o
   2   4   7        2.66        4.16      0.80 o
   3   4   7      303.66      293.92      4.40 o
   4   4   7     1621.11     1531.78     17.66 o
   5   4   7      136.05      132.62      2.11 o
   6   4   7        3.66        4.03      0.58 o
   7   4   7        0.53        0.72      0.46 o
   8   4   7       37.36       37.03      1.43 o
   9   4   7       12.14        8.78      0.88 o
  10   4   7        6.88        7.12      0.89 o
  11   4   7      139.75      149.34      3.19 o
 -12   5   7       19.34       21.60      1.89 o
 -11   5   7       35.88       37.61      2.24 o
 -10   5   7      185.16      179.48      7.26 o
  -9   5   7        5.96        6.94      1.89 o
  -8   5   7        5.69        4.23      1.62 o
  -7   5   7       93.84       91.89      2.58 o
  -6   5   7        9.55        9.69      0.96 o
  -5   5   7        5.62        5.90      0.97 o
  -4   5   7      328.92      335.39      5.29 o
  -3   5   7        1.55        2.48      0.41 o
  -2   5   7       20.45       20.14      0.83 o
  -1   5   7       20.25       19.29      1.11 o
   0   5   7       61.02       71.66      2.84 o
   1   5   7        6.48        5.94      0.71 o
   2   5   7       46.84       47.92      2.87 o
   3   5   7      192.04      190.62      4.93 o
   4   5   7       11.85       10.09      1.27 o
   5   5   7       91.60       86.07      2.56 o
   6   5   7        2.25        2.55      0.61 o
   7   5   7       98.00       98.04      2.52 o
   8   5   7       99.43      109.26      2.66 o
   9   5   7        0.39        0.84      0.62 o
  10   5   7      516.83      523.47      9.11 o
 -10   6   7      110.46      113.81      5.94 o
  -9   6   7       48.90       48.62      3.87 o
  -8   6   7       20.40       21.89      2.80 o
  -7   6   7       27.06       27.67      3.00 o
  -6   6   7       87.50       82.07      3.04 o
  -5   6   7       96.29       99.30      3.29 o
  -4   6   7       12.25       12.43      1.46 o
  -3   6   7       52.06       57.43      1.96 o
  -2   6   7      503.92      503.08      7.99 o
  -1   6   7       28.12       27.84      2.66 o
   0   6   7        0.37        1.23      1.08 o
   1   6   7        3.08        2.92      0.96 o
   2   6   7       19.92       17.57      2.46 o
   3   6   7       49.04       51.32      2.64 o
   4   6   7      163.84      160.07      3.78 o
   5   6   7      112.50      107.08      3.41 o
   6   6   7       68.50       73.29      2.58 o
   7   6   7       14.21       11.49      1.54 o
   8   6   7        0.14       -0.23      0.79 o
  -7   7   7        3.06        3.85      1.98 o
  -6   7   7        3.76        5.17      1.93 o
  -5   7   7        6.30        7.10      2.12 o
  -4   7   7        1.03        2.82      1.73 o
  -3   7   7       65.58       71.40      4.73 o
  -2   7   7       53.49       50.81      4.14 o
  -1   7   7      180.73      173.83      5.12 o
   0   7   7        2.72        2.40      1.01 o
   1   7   7        7.06        5.34      0.95 o
   2   7   7       56.81       59.36      2.33 o
   3   7   7      271.09      278.52      5.55 o
   4   7   7      115.20      116.56      3.44 o
   5   7   7       25.79       25.06      2.04 o
 -16   0   8       99.51       98.99      3.32 o
 -14   0   8       14.52       13.73      1.35 o
 -12   0   8     1330.84     1290.31     16.20 o
 -10   0   8      191.23      191.88      2.92 o
  -8   0   8      795.86      772.84      8.18 o
  -6   0   8      584.59      569.05      4.87 o
  -4   0   8      440.22      429.22      4.18 o
  -2   0   8      504.55      428.38      3.95 o
   0   0   8     6699.88     7062.75     92.53 o
   2   0   8     3280.16     3517.81     28.95 o
   4   0   8        0.04        0.73      0.18 o
   6   0   8     1224.70     1232.76     11.98 o
   8   0   8      270.87      281.09      7.90 o
  10   0   8      216.39      214.41      4.70 o
  12   0   8       67.85       69.24      2.52 o
 -15   1   8       21.35       21.19      1.37 o
 -14   1   8        9.42        8.12      0.98 o
 -13   1   8       45.81       46.14      1.56 o
 -12   1   8       16.25       17.34      0.80 o
 -11   1   8       60.10       59.31      1.21 o
 -10   1   8      113.60      114.09      1.61 o
  -9   1   8        7.39        7.05      0.49 o
  -8   1   8      251.64      267.40      2.37 o
  -7   1   8      485.62      476.47      3.59 o
  -6   1   8       60.82       58.96      0.79 o
  -5   1   8        1.78        2.57      0.18 o
  -4   1   8     1494.22     1618.65     11.34 o
  -3   1   8        1.34        2.96      0.19 o
  -2   1   8      407.33      432.37      3.42 o
  -1   1   8        2.03        2.73      0.15 o
   0   1   8       34.42       45.40      0.54 o
   1   1   8      213.30      215.71      1.55 o
   2   1   8     1443.87     1544.23      9.08 o
   3   1   8     2090.44     2203.44     13.59 o
   4   1   8        7.18        7.64      0.23 o
   5   1   8       86.28       87.92      1.48 o
   6   1   8        0.30        1.48      0.23 o
   7   1   8      503.88      541.17      4.55 o
   8   1   8       11.91       13.82      0.78 o
   9   1   8       20.15       20.06      0.79 o
  10   1   8      314.47      315.95      4.98 o
  11   1   8      117.34      114.34      2.82 o
  12   1   8        4.33        3.06      0.77 o
  13   1   8       34.53       33.72      2.60 o
 -15   2   8       56.88       55.23      1.74 o
 -14   2   8        6.45        6.12      0.80 o
 -13   2   8        4.17        3.21      0.62 o
 -12   2   8       11.41       11.22      0.80 o
 -11   2   8      323.43      311.39      6.35 o
 -10   2   8       91.84       88.53      2.33 o
  -9   2   8       91.72       90.90      2.29 o
  -8   2   8      151.52      148.73      2.28 o
  -7   2   8      177.64      178.93      2.48 o
  -6   2   8        7.55        3.47      0.27 o
  -5   2   8     2354.88     2350.32     18.03 o
  -4   2   8      930.90     1025.10      8.14 o
  -3   2   8     2777.65     3024.75     21.00 o
  -2   2   8       61.97       60.48      0.83 o
  -1   2   8      267.11      222.63      1.94 o
   0   2   8        0.55        0.88      0.15 o
   1   2   8        2.55        1.07      0.14 o
   2   2   8       15.46       18.88      0.41 o
   3   2   8      768.46      783.99      6.06 o
   4   2   8       50.84       49.27      1.25 o
   5   2   8     2540.97     2436.31     20.17 o
   6   2   8       10.75       12.17      0.51 o
   7   2   8      246.20      239.58      2.79 o
   8   2   8      159.17      156.40      2.08 o
   9   2   8      290.22      297.98      4.10 o
  10   2   8       45.00       47.93      2.14 o
  11   2   8      119.42      112.83      3.48 o
  12   2   8        2.78        2.69      1.74 o
  13   2   8       34.07       38.03      2.18 o
 -14   3   8       58.89       56.88      1.79 o
 -13   3   8      117.74      123.90      4.06 o
 -12   3   8       52.41       51.48      2.45 o
 -11   3   8        6.81        9.20      1.20 o
 -10   3   8      349.79      339.75      6.99 o
  -9   3   8       50.96       54.00      1.74 o
  -8   3   8       58.90       55.32      1.44 o
  -7   3   8       55.93       60.16      1.59 o
  -6   3   8     4702.26     4788.87     56.74 o
  -5   3   8       92.21       80.26      1.29 o
  -4   3   8      582.42      579.93      6.99 o
  -3   3   8       46.53       52.92      0.85 o
  -2   3   8      280.07      293.58      3.08 o
  -1   3   8      149.87      126.03      1.54 o
   0   3   8      182.77      167.62      2.30 o
   1   3   8       18.28       17.84      0.54 o
   2   3   8       32.83       34.82      0.77 o
   3   3   8      820.01      790.48      8.03 o
   4   3   8       97.29       95.17      1.60 o
   5   3   8      175.90      162.71      2.60 o
   6   3   8       27.17       27.14      1.00 o
   7   3   8      125.60      123.64      2.63 o
   8   3   8        0.45       -0.15      0.40 o
   9   3   8        3.37        1.88      0.49 o
  10   3   8       56.46       62.33      1.69 o
  11   3   8       10.22       11.04      1.84 o
  12   3   8       31.84       31.53      2.04 o
 -13   4   8        3.99        4.77      1.20 o
 -12   4   8      217.09      208.13      5.45 o
 -11   4   8       16.45       15.50      1.52 o
 -10   4   8       63.58       59.63      2.50 o
  -9   4   8       16.85       20.57      1.49 o
  -8   4   8      197.98      205.53      7.26 o
  -7   4   8        0.81        1.74      0.65 o
  -6   4   8      220.72      223.48      3.99 o
  -5   4   8      354.94      371.34      5.23 o
  -4   4   8        2.93        2.01      0.44 o
  -3   4   8      406.96      348.57      4.89 o
  -2   4   8      122.55      145.47      2.96 o
  -1   4   8       12.31       11.89      0.69 o
   0   4   8       81.29       69.20      1.76 o
   1   4   8      241.67      235.91      4.32 o
   2   4   8      527.55      494.25      7.70 o
   3   4   8       46.71       46.82      1.70 o
   4   4   8       93.94       86.22      1.77 o
   5   4   8        3.64        6.39      0.66 o
   6   4   8      139.99      142.91      3.32 o
   7   4   8       14.76       12.54      0.92 o
   8   4   8      376.45      363.93      5.33 o
   9   4   8      236.78      235.53      4.06 o
  10   4   8        4.46        3.05      0.69 o
  11   4   8       22.59       21.40      1.79 o
 -12   5   8       67.54       70.42      4.69 o
 -11   5   8        0.11        2.09      1.71 o
 -10   5   8       22.59       22.80      2.84 o
  -9   5   8       44.59       47.49      3.53 o
  -8   5   8        4.41        5.42      1.77 o
  -7   5   8      574.28      581.35     15.79 o
  -6   5   8        5.66        2.75      1.30 o
  -5   5   8        5.64        5.28      1.57 o
  -4   5   8       15.79       15.24      1.34 o
  -3   5   8       63.06       72.05      2.15 o
  -2   5   8      366.56      362.23      5.30 o
  -1   5   8      148.91      164.14      3.44 o
   0   5   8      235.38      208.87      4.09 o
   1   5   8      305.21      291.09      6.36 o
   2   5   8       71.63       66.24      4.46 o
   3   5   8      381.62      353.53      7.50 o
   4   5   8       22.79       23.55      3.25 o
   5   5   8        4.62        1.92      1.48 o
   6   5   8        1.94        1.75      0.56 o
   7   5   8      240.84      231.82      4.09 o
   8   5   8       54.71       53.08      1.86 o
   9   5   8       55.38       54.33      1.94 o
  10   5   8      110.83      118.67      3.31 o
 -10   6   8       46.86       51.72      4.16 o
  -9   6   8       51.62       50.95      4.00 o
  -8   6   8        0.49       -0.39      1.30 o
  -7   6   8       25.42       28.56      3.07 o
  -6   6   8        0.07       -0.02      1.27 o
  -5   6   8       66.66       70.83      4.44 o
  -4   6   8        1.80        3.64      1.52 o
  -3   6   8       74.14       71.63      2.89 o
  -2   6   8        3.85        3.80      0.78 o
  -1   6   8        8.30        8.07      2.13 o
   0   6   8      571.96      538.14     10.33 o
   1   6   8       18.94       20.63      1.76 o
   2   6   8       37.78       30.73      2.11 o
   3   6   8       56.04       56.58      2.77 o
   4   6   8      115.23      112.74      4.03 o
   5   6   8      240.29      244.02      5.02 o
   6   6   8       13.98       10.27      1.20 o
   7   6   8       21.40       21.51      1.60 o
   8   6   8      119.64      127.20      4.23 o
  -7   7   8        2.28        3.66      1.96 o
  -6   7   8      327.49      329.61     11.35 o
  -5   7   8       20.18       16.97      2.73 o
  -4   7   8      281.81      288.01     10.49 o
  -3   7   8       70.69       64.69      4.60 o
  -2   7   8      122.13      110.56      6.10 o
  -1   7   8       77.09       82.48      3.48 o
   0   7   8       95.74      100.44      6.54 o
   1   7   8      103.55      108.94      4.04 o
   2   7   8        0.67       -0.38      0.84 o
   3   7   8        5.74        7.11      1.58 o
   4   7   8       95.86       99.60      3.17 o
 -15   0   9       47.69       53.35      2.38 o
 -13   0   9      144.76      148.15      2.89 o
 -11   0   9      360.15      358.59      4.83 o
  -9   0   9      143.24      144.56      2.62 o
  -7   0   9      777.30      775.91      7.97 o
  -5   0   9     1687.35     1745.27     14.60 o
  -3   0   9       39.52       69.75      0.93 o
  -1   0   9     1668.36     1684.72     16.06 o
   1   0   9      874.12      992.27      9.75 o
   3   0   9      227.14      197.12      2.06 o
   5   0   9       44.18       51.15      0.91 o
   7   0   9      319.13      332.21      4.63 o
   9   0   9     1491.45     1513.91     23.26 o
  11   0   9      142.74      155.83      3.95 o
  13   0   9      269.60      280.72      8.27 o
 -15   1   9       58.13       56.79      1.72 o
 -14   1   9       61.77       62.33      1.49 o
 -13   1   9      134.08      135.82      2.23 o
 -12   1   9        1.58        0.88      0.43 o
 -11   1   9      102.38       97.57      1.72 o
 -10   1   9        7.63        7.10      0.44 o
  -9   1   9       74.88       71.97      1.16 o
  -8   1   9      307.97      320.29      2.82 o
  -7   1   9        0.20        0.47      0.24 o
  -6   1   9      764.53      752.44      5.31 o
  -5   1   9     1021.12     1057.26     11.45 o
  -4   1   9      129.80      114.21      1.23 o
  -3   1   9     1975.93     2044.34     14.24 o
  -2   1   9     2210.24     2296.74     16.92 o
  -1   1   9       17.98       17.15      0.36 o
   0   1   9      986.17     1067.29      7.28 o
   1   1   9      392.72      374.18      2.43 o
   2   1   9      169.05      145.90      1.13 o
   3   1   9        1.68        0.26      0.11 o
   4   1   9      992.03      937.03      6.16 o
   5   1   9      124.12       98.39      1.17 o
   6   1   9       98.58       80.05      1.09 o
   7   1   9      571.60      556.42      5.04 o
   8   1   9      478.99      485.90      5.18 o
   9   1   9       21.28       23.65      0.96 o
  10   1   9       12.97       14.93      0.81 o
  11   1   9       15.67       14.53      1.90 o
  12   1   9       24.96       25.60      2.11 o
  13   1   9       16.03       14.56      1.44 o
 -15   2   9        0.08       -0.48      0.63 o
 -14   2   9      240.66      241.83      3.96 o
 -13   2   9       20.12       18.96      1.03 o
 -12   2   9      154.40      151.69      2.75 o
 -11   2   9        3.61        4.92      0.78 o
 -10   2   9      214.32      212.40      4.22 o
  -9   2   9        1.16        1.28      0.37 o
  -8   2   9      733.04      701.98     10.52 o
  -7   2   9        1.51        1.37      0.39 o
  -6   2   9      134.60      141.67      1.74 o
  -5   2   9      569.81      600.49      5.23 o
  -4   2   9      193.98      174.41      1.57 o
  -3   2   9      201.60      203.44      1.71 o
  -2   2   9      808.65      881.10      6.36 o
  -1   2   9       16.62       27.23      0.46 o
   0   2   9     2016.68     2023.23     14.16 o
   1   2   9        3.17        1.97      0.18 o
   2   2   9      936.72      946.45      6.93 o
   3   2   9      232.19      241.94      2.53 o
   4   2   9       77.69       85.85      1.32 o
   5   2   9       67.50       68.31      1.28 o
   6   2   9        8.90        4.58      0.42 o
   7   2   9       75.43       65.52      1.49 o
   8   2   9       36.60       33.97      1.01 o
   9   2   9        2.40        4.76      0.90 o
  10   2   9      685.03      693.57     12.11 o
  11   2   9      137.75      137.50      3.93 o
  12   2   9      501.06      512.08      9.88 o
 -14   3   9        1.12        1.13      0.61 o
 -13   3   9      523.00      514.70      8.04 o
 -12   3   9        4.40        4.96      1.08 o
 -11   3   9       15.38       17.99      1.48 o
 -10   3   9       42.12       44.76      3.54 o
  -9   3   9       43.94       48.12      1.64 o
  -8   3   9      261.15      258.70      4.74 o
  -7   3   9      134.57      135.56      2.10 o
  -6   3   9      347.24      373.08      4.65 o
  -5   3   9      265.52      284.43      5.44 o
  -4   3   9      104.29       98.05      1.67 o
  -3   3   9      196.04      181.73      2.33 o
  -2   3   9       68.71       60.43      1.06 o
  -1   3   9       17.76       19.10      0.57 o
   0   3   9      408.17      388.42      4.55 o
   1   3   9        2.62        3.98      0.32 o
   2   3   9      750.17      720.59      7.38 o
   3   3   9     1237.57     1185.22     11.68 o
   4   3   9      257.91      242.78      3.13 o
   5   3   9        0.04        0.25      0.30 o
   6   3   9       10.70       13.41      0.88 o
   7   3   9      310.34      288.41      5.11 o
   8   3   9       76.35       62.43      1.52 o
   9   3   9      255.06      261.08      3.65 o
  10   3   9        0.04        1.02      1.08 o
  11   3   9      388.30      390.75      8.04 o
  12   3   9       18.31       19.59      1.67 o
 -13   4   9        0.05        1.14      0.93 o
 -12   4   9      132.88      131.83      4.13 o
 -11   4   9      343.70      345.86     22.01 o
 -10   4   9       16.16       16.61      1.44 o
  -9   4   9       76.19       69.17      4.05 o
  -8   4   9       25.05       26.17      2.57 o
  -7   4   9      241.56      246.64      5.69 o
  -6   4   9       21.31       21.14      1.05 o
  -5   4   9       47.25       44.29      1.29 o
  -4   4   9      202.12      188.59      2.77 o
  -3   4   9      140.76      130.10      2.64 o
  -2   4   9       27.96       33.94      1.32 o
  -1   4   9      315.18      304.58      4.31 o
   0   4   9        1.19        0.54      0.39 o
   1   4   9      281.14      263.29      4.76 o
   2   4   9      129.09      126.95      3.33 o
   3   4   9      145.57      137.99      3.19 o
   4   4   9      566.65      548.38     10.64 o
   5   4   9       56.70       62.95      1.53 o
   6   4   9        0.32        0.04      0.55 o
   7   4   9      107.70      101.42      2.83 o
   8   4   9       56.39       59.01      3.25 o
   9   4   9      327.94      321.83      5.03 o
  10   4   9        2.71        3.88      0.80 o
  11   4   9       78.56       75.54      4.66 o
 -12   5   9       17.34       15.50      2.68 o
 -11   5   9        0.66        1.02      1.57 o
 -10   5   9        4.73        4.69      1.84 o
  -9   5   9        0.10        0.93      1.32 o
  -8   5   9        9.45        8.85      2.00 o
  -7   5   9       18.83       15.63      2.30 o
  -6   5   9       96.83      103.10      5.07 o
  -5   5   9       88.32       88.15      2.99 o
  -4   5   9       81.35       78.60      2.81 o
  -3   5   9      150.73      149.22      3.37 o
  -2   5   9      812.51      810.81     11.37 o
  -1   5   9        1.27        1.37      0.68 o
   0   5   9      249.30      233.25      5.48 o
   1   5   9      126.82      132.94      3.91 o
   2   5   9       19.14       15.29      1.48 o
   3   5   9       24.43       20.60      1.67 o
   4   5   9      231.85      234.54      5.86 o
   5   5   9       25.76       24.05      1.88 o
   6   5   9        1.68        1.10      0.66 o
   7   5   9      113.99      115.56      2.73 o
   8   5   9       65.81       63.45      2.07 o
   9   5   9       59.76       65.22      2.16 o
 -10   6   9       22.23       18.89      2.89 o
  -9   6   9       23.16       23.23      3.00 o
  -8   6   9       68.56       72.20      4.66 o
  -7   6   9       43.03       39.45      3.44 o
  -6   6   9        0.37       -0.41      1.18 o
  -5   6   9       12.20        8.31      1.93 o
  -4   6   9      534.16      558.74     15.95 o
  -3   6   9       14.30       13.23      1.49 o
  -2   6   9        5.39        5.75      1.26 o
  -1   6   9        0.73        1.10      0.75 o
   0   6   9      159.50      170.62     10.39 o
   1   6   9        2.89        3.13      1.00 o
   2   6   9      421.60      414.79      8.84 o
   3   6   9       93.27       98.82      7.33 o
   4   6   9        0.15        0.70      0.80 o
   5   6   9       10.87       11.27      1.21 o
   6   6   9      128.98      129.23      3.54 o
   7   6   9        0.71        0.16      0.80 o
  -7   7   9        1.91        4.14      1.84 o
  -6   7   9        2.81        3.91      1.80 o
  -5   7   9       21.63       22.73      3.16 o
  -4   7   9       29.40       24.44      3.16 o
  -3   7   9       81.96       86.24      5.30 o
  -2   7   9       92.35       90.27      8.57 o
  -1   7   9        0.01       -0.06      0.85 o
   0   7   9        0.65        0.13      0.86 o
   1   7   9       64.35       73.15      3.33 o
   2   7   9        0.58        0.59      1.07 o
   3   7   9      192.22      195.72      4.59 o
   4   7   9        5.98        7.47      1.39 o
 -14   0  10       57.45       60.92      2.46 o
 -12   0  10       78.76       78.66      2.28 o
 -10   0  10      123.34      127.85      2.41 o
  -8   0  10      266.74      249.12      3.11 o
  -6   0  10      560.08      605.49      5.96 o
  -4   0  10     6740.37     6657.31     60.10 o
  -2   0  10        3.86        4.68      0.27 o
   0   0  10       15.07        9.80      0.40 o
   2   0  10     1405.36     1383.52     13.07 o
   4   0  10     2583.27     2642.91     23.56 o
   6   0  10     1275.74     1348.78     13.97 o
   8   0  10      288.46      294.36      5.72 o
  10   0  10      223.36      234.60      5.08 o
  12   0  10       51.88       61.11      2.40 o
 -15   1  10        0.43        0.39      0.54 o
 -14   1  10        1.25        1.17      0.52 o
 -13   1  10      129.43      127.22      2.16 o
 -12   1  10      152.16      156.36      2.39 o
 -11   1  10      252.13      246.98      3.19 o
 -10   1  10        3.12        3.09      0.36 o
  -9   1  10      591.08      572.16      5.32 o
  -8   1  10       49.14       49.11      0.90 o
  -7   1  10       74.33       71.55      0.82 o
  -6   1  10      166.54      174.25      1.78 o
  -5   1  10       63.63       50.36      0.57 o
  -4   1  10      356.28      430.58      3.03 o
  -3   1  10        2.16        2.48      0.17 o
  -2   1  10      149.92      184.85      1.47 o
  -1   1  10      214.85      214.51      1.74 o
   0   1  10       82.65       85.20      0.84 o
   1   1  10     2166.92     2239.97     13.81 o
   2   1  10      471.32      479.40      3.35 o
   3   1  10        0.77        1.38      0.15 o
   4   1  10      460.77      453.27      4.11 o
   5   1  10       28.29       27.28      0.59 o
   6   1  10       35.99       37.26      0.74 o
   7   1  10        2.87        2.41      0.32 o
   8   1  10       68.19       71.19      1.32 o
   9   1  10        1.96        2.77      0.50 o
  10   1  10      163.34      169.44      4.03 o
  11   1  10       87.21       86.44      2.94 o
  12   1  10       85.57       88.69      3.08 o
 -15   2  10        6.02        6.16      0.79 o
 -14   2  10        0.36        0.48      0.60 o
 -13   2  10      155.47      153.61      2.87 o
 -12   2  10        2.72        1.73      0.53 o
 -11   2  10       80.66       80.78      1.82 o
 -10   2  10        0.01       -0.31      0.37 o
  -9   2  10        0.54        0.23      0.29 o
  -8   2  10      254.92      248.66      3.23 o
  -7   2  10     1539.66     1555.25     14.11 o
  -6   2  10      142.03      142.73      1.62 o
  -5   2  10      826.60      869.64      7.75 o
  -4   2  10       17.37       15.49      0.35 o
  -3   2  10     1692.13     1754.15     12.12 o
  -2   2  10       77.94      100.95      1.03 o
  -1   2  10      694.67      729.53      5.28 o
   0   2  10      152.96      151.43      1.43 o
   1   2  10      578.42      569.79      5.02 o
   2   2  10        0.01        0.68      0.19 o
   3   2  10      591.26      582.38      5.51 o
   4   2  10     1140.42     1107.34     10.51 o
   5   2  10       14.20       11.77      0.80 o
   6   2  10        0.04        0.67      0.30 o
   7   2  10      359.66      383.87      4.80 o
   8   2  10       15.82       17.18      0.88 o
   9   2  10      604.48      611.37      9.08 o
  10   2  10        1.86        0.76      0.74 o
  11   2  10        0.09        0.19      0.75 o
  12   2  10       14.39       17.02      1.85 o
 -14   3  10        6.90        8.06      0.86 o
 -13   3  10       40.72       40.05      1.72 o
 -12   3  10        3.09        2.46      1.08 o
 -11   3  10       89.24       86.23      2.99 o
 -10   3  10        0.03        0.21      0.64 o
  -9   3  10      272.21      272.84      8.62 o
  -8   3  10      278.64      281.53      4.25 o
  -7   3  10      120.76      116.14      2.03 o
  -6   3  10        3.49        2.37      0.43 o
  -5   3  10      142.01      142.52      1.98 o
  -4   3  10      128.51      126.08      1.78 o
  -3   3  10      269.82      266.00      3.48 o
  -2   3  10      624.88      583.50      6.39 o
  -1   3  10       52.96       54.24      1.21 o
   0   3  10        5.88        6.20      0.37 o
   1   3  10      312.44      283.63      3.52 o
   2   3  10     4841.67     4652.08     47.73 o
   3   3  10      318.49      311.65      3.76 o
   4   3  10      731.06      702.22      7.77 o
   5   3  10       29.02       27.50      1.01 o
   6   3  10      281.33      267.57      5.31 o
   7   3  10        0.39        0.52      0.53 o
   8   3  10      731.31      749.46      7.97 o
   9   3  10        7.62        8.61      0.73 o
  10   3  10       52.73       57.01      4.53 o
  11   3  10       95.74       91.98      4.55 o
 -13   4  10        3.12        3.67      1.04 o
 -12   4  10        6.73        7.33      2.07 o
 -11   4  10       98.73       97.64      5.12 o
 -10   4  10      103.87      115.66      5.51 o
  -9   4  10       30.04       31.04      2.87 o
  -8   4  10       24.63       26.33      2.48 o
  -7   4  10      188.96      178.46      6.62 o
  -6   4  10       13.12       15.52      0.85 o
  -5   4  10        5.65        3.85      0.50 o
  -4   4  10      251.15      264.58      3.62 o
  -3   4  10       37.93       36.08      1.01 o
  -2   4  10      458.61      448.11      7.02 o
  -1   4  10      190.29      187.34      3.71 o
   0   4  10        5.06        3.63      0.61 o
   1   4  10        4.35        4.85      0.69 o
   2   4  10      290.69      292.20      5.21 o
   3   4  10       37.35       36.42      1.25 o
   4   4  10       52.85       53.92      1.39 o
   5   4  10      225.74      214.10      4.28 o
   6   4  10      265.08      245.37      4.79 o
   7   4  10       73.49       70.91      2.38 o
   8   4  10       28.72       28.94      1.39 o
   9   4  10        1.06        0.71      0.61 o
  10   4  10        9.91        8.55      0.97 o
 -12   5  10        2.88        6.08      2.09 o
 -11   5  10        0.57        1.93      1.71 o
 -10   5  10        5.20        4.48      1.87 o
  -9   5  10      243.78      239.34      8.74 o
  -8   5  10       12.45       15.13      2.30 o
  -7   5  10      153.74      158.71      6.64 o
  -6   5  10      481.09      481.81     13.81 o
  -5   5  10      300.97      312.56      6.71 o
  -4   5  10      112.99      100.41      5.75 o
  -3   5  10      115.34      124.99      3.05 o
  -2   5  10      200.62      196.44      4.83 o
  -1   5  10      578.33      556.08     10.23 o
   0   5  10       41.45       39.82      2.47 o
   1   5  10      303.62      291.26      8.81 o
   2   5  10       29.12       27.92      1.87 o
   3   5  10      137.39      131.54     11.79 o
   4   5  10       60.98       60.41      2.74 o
   5   5  10       58.07       58.49      3.64 o
   6   5  10        1.62        1.47      0.70 o
   7   5  10      149.17      149.84      3.21 o
   8   5  10       61.53       62.04      2.07 o
   9   5  10       15.46       16.72      1.40 o
 -10   6  10       30.78       36.50      3.48 o
  -9   6  10       32.04       28.19      3.28 o
  -8   6  10      173.98      171.81      7.49 o
  -7   6  10      155.98      153.52      6.94 o
  -6   6  10       20.16       16.38      2.59 o
  -5   6  10       49.25       49.17      3.75 o
  -4   6  10      242.19      257.63      6.22 o
  -3   6  10       19.63       18.79      1.73 o
  -2   6  10        2.07        2.70      0.77 o
  -1   6  10       93.94       88.57      6.28 o
   0   6  10      121.88      114.17      6.19 o
   1   6  10       38.96       40.13      2.30 o
   2   6  10       28.86       29.79      3.75 o
   3   6  10       36.06       36.47      2.35 o
   4   6  10       32.06       32.61      2.55 o
   5   6  10       38.37       38.52      1.94 o
   6   6  10        1.78        1.40      0.74 o
   7   6  10       25.51       24.09      2.01 o
  -6   7  10        6.02        5.39      2.00 o
  -5   7  10       24.99       29.06      3.41 o
  -4   7  10       20.61       21.18      2.98 o
  -3   7  10       14.86       19.39      2.98 o
  -2   7  10        0.81        0.10      0.89 o
  -1   7  10      126.44      131.84      6.70 o
   0   7  10        8.50       11.68      1.63 o
   1   7  10       12.89       15.67      1.87 o
   2   7  10      174.07      173.72      5.49 o
   3   7  10        0.31        0.43      0.95 o
 -15   0  11        0.24        1.31      1.02 o
 -13   0  11      326.86      324.48      6.35 o
 -11   0  11      583.31      578.63      7.19 o
  -9   0  11     2341.06     2365.09     25.70 o
  -7   0  11      772.52      772.65      7.69 o
  -5   0  11        1.46        2.58      0.29 o
  -3   0  11      833.32      805.41      7.65 o
  -1   0  11      331.81      332.15      3.63 o
   1   0  11     1587.02     1617.64     16.84 o
   3   0  11      336.17      298.31      3.22 o
   5   0  11      186.68      130.56      1.99 o
   7   0  11      788.52      811.61     13.00 o
   9   0  11       22.73       21.81      2.45 o
  11   0  11       71.00       70.93      2.51 o
 -15   1  11        4.76        4.44      0.69 o
 -14   1  11      173.39      175.25      2.71 o
 -13   1  11       23.08       23.64      0.96 o
 -12   1  11      104.78      102.30      1.85 o
 -11   1  11      442.47      433.01      4.92 o
 -10   1  11       86.36       85.48      1.44 o
  -9   1  11        2.09        2.67      0.36 o
  -8   1  11        2.61        3.16      0.31 o
  -7   1  11       31.79       26.87      0.62 o
  -6   1  11       27.83       25.89      0.53 o
  -5   1  11      575.66      575.10      4.11 o
  -4   1  11      134.53      114.34      1.03 o
  -3   1  11      128.79      158.47      1.32 o
  -2   1  11       14.27       10.45      0.29 o
  -1   1  11     1892.53     1875.53     13.37 o
   0   1  11        2.21        2.36      0.15 o
   1   1  11      143.20      150.07      1.25 o
   2   1  11      220.16      200.40      1.64 o
   3   1  11      445.96      429.00      3.52 o
   4   1  11        6.92        6.30      0.46 o
   5   1  11       42.72       56.13      0.93 o
   6   1  11     1435.65     1469.40     11.92 o
   7   1  11      321.43      319.38      3.67 o
   8   1  11      353.49      365.05      5.39 o
   9   1  11      124.21      124.01      4.17 o
  10   1  11        3.90        4.02      1.13 o
  11   1  11        9.12        7.72      1.29 o
  12   1  11      193.82      193.28      4.87 o
 -15   2  11       54.04       48.39      1.66 o
 -14   2  11       26.52       25.98      1.23 o
 -13   2  11        3.77        3.21      0.63 o
 -12   2  11       89.48       91.47      2.03 o
 -11   2  11        5.23        4.66      0.57 o
 -10   2  11      298.72      297.43      4.13 o
  -9   2  11      143.01      143.83      2.04 o
  -8   2  11      683.65      681.21      6.75 o
  -7   2  11       12.07       12.98      0.52 o
  -6   2  11      520.23      508.70      5.08 o
  -5   2  11       18.64       21.79      0.57 o
  -4   2  11      544.24      559.86      4.72 o
  -3   2  11       14.09       16.37      0.42 o
  -2   2  11      239.67      205.41      1.85 o
  -1   2  11       14.48       10.03      0.34 o
   0   2  11     2110.42     2038.41     16.39 o
   1   2  11        2.21        2.71      0.31 o
   2   2  11      645.32      623.14      5.85 o
   3   2  11       97.93       86.11      1.33 o
   4   2  11      197.41      185.63      2.45 o
   5   2  11      352.78      367.42      4.18 o
   6   2  11      361.78      350.22      4.43 o
   7   2  11        2.72        3.07      0.54 o
   8   2  11      367.59      358.36      5.87 o
   9   2  11       17.78       18.06      1.39 o
  10   2  11      372.40      375.01      7.58 o
  11   2  11       69.57       72.79      5.31 o
  12   2  11       30.30       31.02      5.06 o
 -14   3  11        0.27        0.49      0.58 o
 -13   3  11        7.75        5.50      0.85 o
 -12   3  11      126.88      132.94      3.09 o
 -11   3  11        4.63        3.69      1.10 o
 -10   3  11        3.26        2.10      0.96 o
  -9   3  11       30.35       31.92      2.71 o
  -8   3  11       54.04       54.72      4.22 o
  -7   3  11      244.49      251.73      3.55 o
  -6   3  11      323.62      358.39      5.12 o
  -5   3  11     2032.74     1951.42     18.46 o
  -4   3  11       49.50       63.44      1.17 o
  -3   3  11      159.77      159.42      2.39 o
  -2   3  11      320.54      317.34      3.69 o
  -1   3  11      824.95      809.08      8.01 o
   0   3  11        1.41        0.82      0.28 o
   1   3  11      809.16      796.78      9.09 o
   2   3  11        8.14        8.16      0.56 o
   3   3  11       74.98       74.59      1.46 o
   4   3  11        2.33        1.21      0.34 o
   5   3  11       53.97       54.19      1.67 o
   6   3  11      835.21      802.94     11.22 o
   7   3  11        8.03        6.61      0.70 o
   8   3  11      137.05      134.18      2.72 o
   9   3  11       57.28       54.52      3.19 o
  10   3  11       36.50       37.79      2.08 o
  11   3  11      407.96      415.03     12.38 o
 -13   4  11        0.03        1.79      1.25 o
 -12   4  11        2.62        1.87      0.92 o
 -11   4  11       43.11       39.86      3.46 o
 -10   4  11       14.26       17.11      2.39 o
  -9   4  11       26.60       29.97      2.75 o
  -8   4  11      272.11      265.85      8.83 o
  -7   4  11      194.59      197.86      4.70 o
  -6   4  11      171.83      181.34      3.23 o
  -5   4  11       26.02       21.92      0.97 o
  -4   4  11        5.29        4.20      0.45 o
  -3   4  11      366.82      389.96      4.95 o
  -2   4  11       31.08       20.35      1.08 o
  -1   4  11        9.47        9.29      0.63 o
   0   4  11       52.09       50.06      1.38 o
   1   4  11      689.21      679.63      8.93 o
   2   4  11      174.45      171.97      3.13 o
   3   4  11       78.26       82.01      2.76 o
   4   4  11       25.69       23.33      1.31 o
   5   4  11      252.82      244.59      6.11 o
   6   4  11        6.43        7.02      0.96 o
   7   4  11       66.16       56.89      2.25 o
   8   4  11       78.55       82.58      2.25 o
   9   4  11       49.23       48.90      1.79 o
  10   4  11        7.86        7.42      1.14 o
 -12   5  11      149.69      143.96      6.92 o
 -11   5  11      106.88      102.35      5.67 o
 -10   5  11        0.80        4.00      1.75 o
  -9   5  11        0.91        1.09      1.52 o
  -8   5  11       24.71       22.69      2.78 o
  -7   5  11       97.42      100.30      5.19 o
  -6   5  11      100.48       99.46      5.07 o
  -5   5  11      116.57      116.21      3.63 o
  -4   5  11      106.15      109.99      5.53 o
  -3   5  11       19.87       19.46      1.50 o
  -2   5  11       22.99       23.69      1.66 o
  -1   5  11       76.94       77.08      6.02 o
   0   5  11       17.42       20.06      1.59 o
   1   5  11        0.87        1.46      0.79 o
   2   5  11      264.72      258.59      6.20 o
   3   5  11        0.02        1.10      0.75 o
   4   5  11       25.58       27.97      2.04 o
   5   5  11       81.35       80.05      3.30 o
   6   5  11      149.89      139.62      4.57 o
   7   5  11       62.77       61.39      2.03 o
   8   5  11      292.09      286.27      4.96 o
 -10   6  11       28.17       24.57      3.19 o
  -9   6  11        6.13        4.80      1.93 o
  -8   6  11        4.77        5.46      1.98 o
  -7   6  11       36.98       36.54      3.50 o
  -6   6  11      122.67      126.49      6.28 o
  -5   6  11        3.70        3.14      1.68 o
  -4   6  11       37.81       37.26      2.26 o
  -3   6  11      171.06      166.64      4.85 o
  -2   6  11       89.53       88.28      3.48 o
  -1   6  11       22.88       22.42      1.85 o
   0   6  11      180.15      198.26     12.39 o
   1   6  11       13.41       11.28      2.20 o
   2   6  11        1.54        1.26      0.91 o
   3   6  11       43.19       43.31      2.78 o
   4   6  11      120.61      117.41      4.29 o
   5   6  11       16.82       15.76      1.87 o
   6   6  11       23.02       20.20      1.85 o
  -6   7  11        8.53       10.08      2.39 o
  -5   7  11      119.55      130.97      6.69 o
  -4   7  11       67.92       70.29      4.96 o
  -3   7  11       26.54       26.96      3.37 o
  -2   7  11       73.98       72.30      3.35 o
  -1   7  11       58.83       63.60      3.20 o
   0   7  11       89.70       99.30      7.19 o
   1   7  11      177.61      188.55      7.77 o
   2   7  11        1.15        1.25      1.17 o
   3   7  11       15.21        9.47      2.25 o
 -14   0  12       52.66       47.87      2.23 o
 -12   0  12       82.72       85.31      2.02 o
 -10   0  12       50.85       51.92      1.33 o
  -8   0  12      244.01      244.72      3.10 o
  -6   0  12      763.20      749.92      6.88 o
  -4   0  12     1151.32     1155.59     11.45 o
  -2   0  12       45.43       42.86      0.84 o
   0   0  12     3126.44     3279.59     33.15 o
   2   0  12      165.00      137.52      1.91 o
   4   0  12     1567.48     1499.90     13.79 o
   6   0  12       65.09       64.12      2.22 o
   8   0  12       74.76       71.74      4.71 o
  10   0  12      147.29      151.24      4.13 o
  12   0  12       30.25       32.13      2.23 o
 -15   1  12        4.80        5.30      0.73 o
 -14   1  12      213.43      220.02      3.15 o
 -13   1  12        7.12        7.58      0.64 o
 -12   1  12        2.61        1.61      0.63 o
 -11   1  12       39.55       38.15      1.08 o
 -10   1  12      412.98      414.65      4.39 o
  -9   1  12       13.55       14.63      0.56 o
  -8   1  12      713.97      709.60      6.25 o
  -7   1  12      108.46      114.32      1.68 o
  -6   1  12       98.33      112.05      1.17 o
  -5   1  12      743.94      812.37      5.87 o
  -4   1  12      110.64      105.55      1.02 o
  -3   1  12      223.34      213.01      1.79 o
  -2   1  12     1526.38     1607.52     11.07 o
  -1   1  12      471.74      503.18      4.40 o
   0   1  12      733.84      800.58      5.56 o
   1   1  12      109.59       99.60      1.07 o
   2   1  12       74.27       70.93      0.94 o
   3   1  12      619.76      637.50      5.73 o
   4   1  12        3.46        1.00      0.23 o
   5   1  12      418.08      424.76      3.88 o
   6   1  12       32.60       28.07      0.75 o
   7   1  12      133.25      149.32      2.46 o
   8   1  12      232.43      232.13      3.82 o
   9   1  12      288.63      296.67     12.61 o
  10   1  12      194.10      203.22      5.47 o
  11   1  12       73.46       83.14      2.92 o
  12   1  12      111.52      114.02      3.58 o
 -15   2  12      202.26      218.71      3.81 o
 -14   2  12        5.66        6.09      0.77 o
 -13   2  12       48.30       47.88      1.52 o
 -12   2  12        2.63        3.06      0.65 o
 -11   2  12        1.89        2.04      0.64 o
 -10   2  12        0.00        0.06      0.57 o
  -9   2  12       12.04       10.97      0.69 o
  -8   2  12      437.88      417.31      4.46 o
  -7   2  12      357.46      338.42      3.51 o
  -6   2  12       29.43       38.05      0.86 o
  -5   2  12       94.60       90.28      1.37 o
  -4   2  12       60.27       63.36      1.04 o
  -3   2  12      251.20      205.35      2.08 o
  -2   2  12       56.73       63.63      0.97 o
  -1   2  12       94.86       91.66      1.34 o
   0   2  12       14.83       13.75      0.51 o
   1   2  12     2366.55     2297.48     20.30 o
   2   2  12       28.71       28.64      0.73 o
   3   2  12       20.47       22.13      0.66 o
   4   2  12        6.66        7.91      0.50 o
   5   2  12      906.64      877.75      8.73 o
   6   2  12       19.25       15.56      0.89 o
   7   2  12       57.10       63.59      1.56 o
   8   2  12       82.92       79.37      2.28 o
   9   2  12        3.48        4.24      1.16 o
  10   2  12        4.01        4.16      0.99 o
  11   2  12       37.83       39.58      2.14 o
 -14   3  12      160.31      160.22      3.55 o
 -13   3  12       55.82       56.88      2.45 o
 -12   3  12      177.45      175.84      7.90 o
 -11   3  12      103.73      103.15      6.43 o
 -10   3  12      118.34      120.97      3.35 o
  -9   3  12       10.51        8.34      0.94 o
  -8   3  12      685.90      677.03      9.78 o
  -7   3  12      322.48      330.45      3.89 o
  -6   3  12      457.26      460.16      4.60 o
  -5   3  12       27.64       46.90      1.05 o
  -4   3  12       59.48       75.14      1.35 o
  -3   3  12        0.16        0.05      0.22 o
  -2   3  12       27.91       27.09      0.77 o
  -1   3  12       29.14       26.32      0.75 o
   0   3  12      665.99      665.87      7.29 o
   1   3  12      142.93      138.85      2.31 o
   2   3  12        3.64        4.50      0.55 o
   3   3  12      861.97      820.88      8.57 o
   4   3  12       69.00       71.13      1.67 o
   5   3  12       55.72       48.72      1.59 o
   6   3  12      464.29      462.26      7.09 o
   7   3  12        7.21        6.68      0.82 o
   8   3  12       13.85       12.18      0.93 o
   9   3  12       13.45       10.90      1.09 o
  10   3  12      274.11      266.85      9.06 o
 -13   4  12        0.10        0.02      0.78 o
 -12   4  12       45.84       45.98      2.25 o
 -11   4  12        9.28        7.64      1.49 o
 -10   4  12       76.34       81.46      4.64 o
  -9   4  12      485.86      503.44     14.22 o
  -8   4  12      359.11      331.50     10.35 o
  -7   4  12        0.16       -0.11      0.99 o
  -6   4  12      254.75      262.14      5.73 o
  -5   4  12       63.69       59.67      1.45 o
  -4   4  12      379.68      360.18      4.72 o
  -3   4  12        9.54        7.90      0.58 o
  -2   4  12      366.27      316.42      4.76 o
  -1   4  12        0.45        1.70      0.41 o
   0   4  12       32.17       28.23      1.09 o
   1   4  12      379.70      379.23      5.62 o
   2   4  12       29.05       28.20      1.11 o
   3   4  12      258.92      254.23      6.46 o
   4   4  12      157.28      152.41      4.38 o
   5   4  12       40.98       37.81      1.69 o
   6   4  12       21.83       21.50      1.41 o
   7   4  12       31.47       31.20      1.66 o
   8   4  12       43.21       46.25      1.72 o
   9   4  12        7.30        6.53      0.91 o
 -12   5  12       22.71       26.23      3.25 o
 -11   5  12        7.00        7.35      2.07 o
 -10   5  12       29.50       36.88      3.46 o
  -9   5  12        2.63        0.75      1.37 o
  -8   5  12       54.18       55.84      4.00 o
  -7   5  12       16.67       20.55      2.64 o
  -6   5  12        2.49        1.99      0.85 o
  -5   5  12      192.58      204.03      5.17 o
  -4   5  12        3.57        4.21      1.18 o
  -3   5  12        2.12        2.11      0.67 o
  -2   5  12       50.34       47.13      1.93 o
  -1   5  12      482.37      466.18      9.13 o
   0   5  12      209.88      212.53      5.40 o
   1   5  12      126.78      127.50      4.31 o
   2   5  12      542.84      526.71     10.29 o
   3   5  12      164.87      166.44      4.84 o
   4   5  12        5.38        6.16      1.20 o
   5   5  12       97.67       93.78      3.65 o
   6   5  12        7.80        8.03      3.61 o
   7   5  12      363.93      359.05      8.71 o
   8   5  12        3.41        2.57      0.86 o
  -9   6  12      131.47      126.65      6.46 o
  -8   6  12       57.29       61.82      4.51 o
  -7   6  12       26.34       26.44      3.19 o
  -6   6  12       34.05       36.43      3.41 o
  -5   6  12       74.74       75.09      4.85 o
  -4   6  12        0.44        0.86      0.90 o
  -3   6  12      147.33      148.44      4.59 o
  -2   6  12       97.60       98.52      4.05 o
  -1   6  12      201.92      205.47      5.54 o
   0   6  12       94.47       87.25      3.48 o
   1   6  12      186.31      184.89      5.35 o
   2   6  12       27.70       28.84      2.58 o
   3   6  12       85.82       95.41      3.81 o
   4   6  12      131.21      133.58      8.17 o
   5   6  12       16.67       16.18      2.10 o
   6   6  12       59.03       55.64      2.80 o
  -5   7  12        4.23        6.23      2.18 o
  -4   7  12        7.90        4.89      2.00 o
  -3   7  12       68.49       64.73      3.17 o
  -2   7  12       18.86       17.96      1.96 o
  -1   7  12        3.43        3.44      1.20 o
   0   7  12       45.81       44.78      2.78 o
   1   7  12       10.28        9.82      1.65 o
   2   7  12        0.37        0.05      1.41 o
 -15   0  13      156.45      158.30      4.31 o
 -13   0  13       22.19       21.91      2.75 o
 -11   0  13      328.24      330.79      4.56 o
  -9   0  13       86.93       89.17      1.75 o
  -7   0  13      156.79      151.49      4.50 o
  -5   0  13      889.94      851.41      8.21 o
  -3   0  13      396.91      399.89      4.61 o
  -1   0  13     1684.48     1621.43     16.81 o
   1   0  13      459.58      397.85      5.63 o
   3   0  13      462.59      423.84      4.93 o
   5   0  13     1543.70     1531.64     18.01 o
   7   0  13      114.04      120.68      4.12 o
   9   0  13       35.49       35.27      2.25 o
  11   0  13       62.63       65.71      3.09 o
 -15   1  13       17.27       16.27      0.99 o
 -14   1  13       29.58       30.40      1.10 o
 -13   1  13        1.16        1.57      0.47 o
 -12   1  13      136.92      138.31      2.23 o
 -11   1  13       13.14       13.34      0.69 o
 -10   1  13      630.24      615.19      6.11 o
  -9   1  13       68.53       66.93      1.16 o
  -8   1  13       75.30       72.64      1.18 o
  -7   1  13      113.62      111.73      1.42 o
  -6   1  13      763.22      782.41      5.97 o
  -5   1  13       41.11       40.58      0.64 o
  -4   1  13      429.57      439.62      3.56 o
  -3   1  13       63.97       57.34      0.74 o
  -2   1  13      100.48      114.93      1.18 o
  -1   1  13      631.64      628.68      5.42 o
   0   1  13      245.87      231.17      2.12 o
   1   1  13       50.88       59.87      0.97 o
   2   1  13       41.72       36.11      0.70 o
   3   1  13        5.51        3.46      0.38 o
   4   1  13      109.12      156.20      1.80 o
   5   1  13      220.07      217.93      2.33 o
   6   1  13        5.94        8.24      0.50 o
   7   1  13     1138.59     1152.35     12.75 o
   8   1  13      123.69      130.64      5.84 o
   9   1  13       98.15       99.87      3.05 o
  10   1  13       70.69       69.74      2.59 o
  11   1  13       79.81       81.83      3.27 o
 -15   2  13       33.30       36.32      1.66 o
 -14   2  13       36.68       37.77      2.18 o
 -13   2  13       55.14       54.90      1.65 o
 -12   2  13        1.85        1.74      0.52 o
 -11   2  13       12.62       11.25      1.33 o
 -10   2  13      117.91      118.52      2.56 o
  -9   2  13      356.48      355.32      5.37 o
  -8   2  13      274.67      277.82      3.39 o
  -7   2  13      145.89      147.88      1.90 o
  -6   2  13      951.91      937.31      8.46 o
  -5   2  13        3.89        2.19      0.31 o
  -4   2  13      210.27      185.47      2.40 o
  -3   2  13       21.23       24.52      0.63 o
  -2   2  13     1669.39     1664.70     13.04 o
  -1   2  13       34.62       35.69      0.72 o
   0   2  13     1327.29     1299.27     11.29 o
   1   2  13       41.68       40.10      0.95 o
   2   2  13      626.23      593.87      6.25 o
   3   2  13       43.59       37.28      0.89 o
   4   2  13      104.30      106.50      1.77 o
   5   2  13        2.04        1.34      0.40 o
   6   2  13      269.59      251.48      4.12 o
   7   2  13        2.25        1.84      0.52 o
   8   2  13      337.56      339.71      5.76 o
   9   2  13       37.83       36.76      3.12 o
  10   2  13      185.29      185.61      4.74 o
  11   2  13        4.53        5.41      1.08 o
 -14   3  13        5.32        4.86      1.40 o
 -13   3  13       32.54       35.95      1.83 o
 -12   3  13       58.82       53.86      2.34 o
 -11   3  13      116.01      116.52      3.42 o
 -10   3  13       24.39       25.93      3.09 o
  -9   3  13      239.24      241.26      5.18 o
  -8   3  13        0.00        0.74      0.51 o
  -7   3  13      699.74      701.40      7.90 o
  -6   3  13       20.56       23.75      0.71 o
  -5   3  13       42.00       42.06      0.91 o
  -4   3  13      256.66      231.12      2.98 o
  -3   3  13        9.79        9.92      0.53 o
  -2   3  13        1.32        3.58      0.64 o
  -1   3  13      484.58      455.94      6.68 o
   0   3  13       53.07       54.15      1.32 o
   1   3  13        8.13        8.10      0.58 o
   2   3  13        6.85        5.31      0.53 o
   3   3  13      164.38      160.27      2.75 o
   4   3  13       60.90       58.11      1.72 o
   5   3  13       83.77       88.61      2.65 o
   6   3  13       85.57       80.48      1.96 o
   7   3  13      499.42      506.75      6.76 o
   8   3  13      122.39      127.18      2.72 o
   9   3  13      529.16      530.38      8.41 o
  10   3  13        1.02        1.08      0.91 o
 -13   4  13       10.20        7.12      1.19 o
 -12   4  13       21.21       20.94      1.62 o
 -11   4  13       49.80       48.33      2.34 o
 -10   4  13       11.39        8.89      1.11 o
  -9   4  13       11.47       11.33      2.12 o
  -8   4  13      166.65      155.00      6.37 o
  -7   4  13       61.13       63.06      2.54 o
  -6   4  13       31.34       30.04      1.78 o
  -5   4  13       74.05       74.99      1.95 o
  -4   4  13      141.78      143.77      3.23 o
  -3   4  13        4.73        6.22      0.56 o
  -2   4  13       10.59        7.53      0.65 o
  -1   4  13       36.23       42.33      1.36 o
   0   4  13       16.62       15.58      0.89 o
   1   4  13      371.38      368.58      6.36 o
   2   4  13       11.89       12.49      1.04 o
   3   4  13        1.76        3.21      0.87 o
   4   4  13       56.32       54.47      2.58 o
   5   4  13      643.15      625.82      9.52 o
   6   4  13      152.42      156.35      3.76 o
   7   4  13       12.35        9.37      1.16 o
   8   4  13      108.30      104.94      2.63 o
   9   4  13      289.91      290.52      4.89 o
 -11   5  13        0.74        1.18      1.55 o
 -10   5  13      178.22      175.38      7.51 o
  -9   5  13        1.39        0.27      1.37 o
  -8   5  13      134.96      125.10      6.05 o
  -7   5  13       26.39       30.08      3.05 o
  -6   5  13      572.68      587.21     11.99 o
  -5   5  13       42.70       45.55      2.35 o
  -4   5  13      302.67      300.33      6.78 o
  -3   5  13      514.58      498.13      7.98 o
  -2   5  13        3.32        4.33      0.87 o
  -1   5  13      126.26      122.88      4.48 o
   0   5  13      396.48      387.45      9.12 o
   1   5  13        3.02        2.58      1.22 o
   2   5  13        0.81        1.74      0.88 o
   3   5  13       11.02        9.31      1.40 o
   4   5  13       74.45       62.58      2.95 o
   5   5  13        0.01        0.02      0.79 o
   6   5  13       23.32       27.07      2.23 o
   7   5  13        5.64        4.73      1.38 o
  -9   6  13       14.97       14.06      2.57 o
  -8   6  13       63.08       61.02      4.41 o
  -7   6  13       12.61       11.54      2.43 o
  -6   6  13      109.19      119.98      6.23 o
  -5   6  13      124.05      134.95      4.38 o
  -4   6  13       13.63       14.52      2.74 o
  -3   6  13       66.99       70.59      3.14 o
  -2   6  13       15.98       15.87      2.57 o
  -1   6  13       29.98       32.06      3.75 o
   0   6  13       30.15       31.04      3.27 o
   1   6  13       40.82       44.63      2.57 o
   2   6  13       87.88       85.83      5.75 o
   3   6  13       10.26       10.79      1.65 o
   4   6  13        0.16        1.08      1.07 o
   5   6  13        0.02       -0.55      1.14 o
  -4   7  13       12.56       11.72      2.62 o
  -3   7  13        1.07        1.52      1.06 o
  -2   7  13       88.11       91.52      4.43 o
  -1   7  13       37.48       40.99      2.75 o
   0   7  13       39.98       40.46      2.68 o
   1   7  13        2.79        4.60      1.91 o
 -14   0  14      116.03      117.69      3.57 o
 -12   0  14      415.07      418.91      7.12 o
 -10   0  14      378.24      378.96      5.03 o
  -8   0  14      265.53      272.15      3.75 o
  -6   0  14      240.51      289.80      3.98 o
  -4   0  14       20.39       26.32      0.66 o
  -2   0  14      521.75      535.83      6.05 o
   0   0  14        6.02        4.01      0.72 o
   2   0  14      638.11      662.04      7.26 o
   4   0  14       80.74       73.52      2.00 o
   6   0  14      392.10      398.61      7.25 o
   8   0  14      745.39      779.88     17.59 o
  10   0  14      314.88      328.08      8.65 o
 -15   1  14       14.07       15.34      0.97 o
 -14   1  14       10.80       10.58      0.85 o
 -13   1  14      191.58      198.83      2.90 o
 -12   1  14       85.60       86.99      1.71 o
 -11   1  14       16.12       16.48      0.77 o
 -10   1  14       24.61       21.99      0.86 o
  -9   1  14      444.75      451.37      5.36 o
  -8   1  14        5.19        5.39      0.43 o
  -7   1  14      370.91      365.12      3.93 o
  -6   1  14      971.17      990.81      8.29 o
  -5   1  14      150.56      156.27      1.59 o
  -4   1  14        2.20        3.28      0.21 o
  -3   1  14       64.08       64.00      0.81 o
  -2   1  14      891.56      890.87      7.20 o
  -1   1  14        6.46        6.04      0.32 o
   0   1  14     1138.82     1089.70      8.79 o
   1   1  14      107.09      112.88      1.56 o
   2   1  14      597.97      602.30      5.26 o
   3   1  14      510.89      461.97      4.43 o
   4   1  14      518.43      518.48      4.99 o
   5   1  14      159.08      171.38      2.07 o
   6   1  14        1.97        2.38      0.43 o
   7   1  14      115.95      113.78      2.10 o
   8   1  14        4.48        5.11      1.58 o
   9   1  14       49.40       51.87      2.19 o
  10   1  14        1.00        1.86      1.58 o
  11   1  14       78.13       80.87      3.78 o
 -15   2  14      122.66      126.96      2.72 o
 -14   2  14       42.67       42.29      1.55 o
 -13   2  14        0.93        0.82      0.56 o
 -12   2  14        0.44        0.53      0.55 o
 -11   2  14      204.14      214.81      3.91 o
 -10   2  14       15.84       14.67      0.94 o
  -9   2  14      167.96      165.96      3.13 o
  -8   2  14        4.52        4.89      0.47 o
  -7   2  14       39.52       32.38      0.90 o
  -6   2  14        8.57       10.67      0.78 o
  -5   2  14       16.93       17.27      0.59 o
  -4   2  14       66.55       56.13      1.02 o
  -3   2  14      458.31      444.92      4.40 o
  -2   2  14       14.16       14.96      0.51 o
  -1   2  14     1806.12     1757.22     15.18 o
   0   2  14     1401.39     1334.41     12.90 o
   1   2  14      308.76      298.24      3.58 o
   2   2  14        2.57        1.79      0.33 o
   3   2  14       10.92       10.33      0.53 o
   4   2  14      109.15      101.01      1.90 o
   5   2  14       22.36       27.75      1.02 o
   6   2  14       55.50       60.91      1.64 o
   7   2  14      224.44      233.45      7.25 o
   8   2  14        3.57        3.19      0.74 o
   9   2  14      516.58      511.89      9.59 o
  10   2  14        8.43        9.66      1.25 o
 -14   3  14        1.56        1.31      0.70 o
 -13   3  14        0.73        0.57      0.71 o
 -12   3  14       39.87       40.27      2.07 o
 -11   3  14        7.53        6.29      1.02 o
 -10   3  14       39.16       39.84      2.35 o
  -9   3  14      222.41      229.65      5.06 o
  -8   3  14       31.76       28.01      1.37 o
  -7   3  14      258.85      257.28      3.58 o
  -6   3  14       68.86       73.29      1.44 o
  -5   3  14      283.28      295.00      3.29 o
  -4   3  14      299.41      276.90      3.11 o
  -3   3  14        5.27        6.22      0.48 o
  -2   3  14      174.09      167.52      2.66 o
  -1   3  14       81.78       77.74      1.64 o
   0   3  14     1213.74     1203.48     13.39 o
   1   3  14      403.02      390.97      5.18 o
   2   3  14      689.58      661.91      8.04 o
   3   3  14       83.29       77.87      2.07 o
   4   3  14      423.32      415.90      5.21 o
   5   3  14        0.09       -0.30      0.42 o
   6   3  14        8.13        7.86      0.77 o
   7   3  14       98.07      100.28      2.35 o
   8   3  14        1.94        0.69      0.69 o
   9   3  14        0.68        1.65      0.77 o
  10   3  14      160.00      177.96      4.81 o
 -13   4  14       70.99       67.73      4.64 o
 -12   4  14       79.38       80.59      3.25 o
 -11   4  14       24.59       21.59      1.64 o
 -10   4  14        1.41        0.45      0.71 o
  -9   4  14       10.08       10.46      1.16 o
  -8   4  14      179.54      195.19      4.91 o
  -7   4  14       86.67       86.99      3.01 o
  -6   4  14        1.90        0.32      0.65 o
  -5   4  14        2.43        1.58      0.75 o
  -4   4  14      182.66      180.71      3.76 o
  -3   4  14      217.62      203.33      3.22 o
  -2   4  14       94.47       93.95      2.19 o
  -1   4  14      212.70      217.41      4.24 o
   0   4  14      570.88      562.69      8.93 o
   1   4  14      100.44       98.68      2.66 o
   2   4  14      496.43      485.82      9.48 o
   3   4  14        0.01        0.63      0.71 o
   4   4  14      184.10      175.37      4.92 o
   5   4  14      158.55      152.96      4.64 o
   6   4  14      648.60      644.84      9.93 o
   7   4  14       30.85       29.90      1.76 o
   8   4  14       28.08       29.24      1.59 o
 -11   5  14        3.80        3.07      1.82 o
 -10   5  14        0.29        0.57      1.46 o
  -9   5  14      112.17      111.20      5.82 o
  -8   5  14       13.81       12.81      2.30 o
  -7   5  14       85.38       83.21      4.85 o
  -6   5  14        0.44        1.94      0.90 o
  -5   5  14       31.56       31.70      2.06 o
  -4   5  14      112.22      108.24      3.03 o
  -3   5  14      107.38      102.83      2.91 o
  -2   5  14        0.02       -0.42      0.58 o
  -1   5  14        0.81        1.09      0.77 o
   0   5  14        5.83        7.41      1.25 o
   1   5  14       21.54       22.01      1.83 o
   2   5  14       50.96       46.50      3.24 o
   3   5  14      129.00      125.53      4.28 o
   4   5  14        0.24       -0.17      0.89 o
   5   5  14       11.34       10.40      1.54 o
   6   5  14      119.55      120.92      6.02 o
   7   5  14       51.42       49.67      3.89 o
  -9   6  14        3.52        3.66      1.93 o
  -8   6  14        0.04       -1.73      1.37 o
  -7   6  14       67.17       66.28      4.66 o
  -6   6  14      205.02      201.16      8.44 o
  -5   6  14        0.60        2.23      1.43 o
  -4   6  14      100.75      101.71      3.81 o
  -3   6  14      198.37      204.33      5.72 o
  -2   6  14        2.82        2.10      0.84 o
  -1   6  14      312.83      307.51      7.36 o
   0   6  14      150.85      159.77      4.99 o
   1   6  14       11.62       11.92      1.62 o
   2   6  14       12.78       13.21      1.71 o
   3   6  14       71.43       77.85      3.59 o
   4   6  14        3.83        3.34      1.59 o
  -3   7  14       16.20       17.28      1.97 o
  -2   7  14      423.15      432.97      9.80 o
 -15   0  15      125.87      128.46      7.39 o
 -13   0  15      549.92      529.68     10.03 o
 -11   0  15      103.26      105.26      2.26 o
  -9   0  15        5.13        5.91      0.54 o
  -7   0  15     1628.56     1660.93     18.27 o
  -5   0  15      121.31      128.29      2.05 o
  -3   0  15      729.09      727.23      7.99 o
  -1   0  15      227.06      225.09      3.21 o
   1   0  15      187.14      190.12      4.84 o
   3   0  15     1095.92     1216.19     13.65 o
   5   0  15       14.54       18.42      2.37 o
   7   0  15      491.33      509.36     12.10 o
   9   0  15        0.64        0.64      0.89 o
 -15   1  15       60.18       58.70      1.72 o
 -14   1  15        1.21        0.70      0.53 o
 -13   1  15       45.22       47.86      1.51 o
 -12   1  15       25.01       26.67      1.28 o
 -11   1  15      392.79      402.39      5.62 o
 -10   1  15      150.34      151.90      2.96 o
  -9   1  15      252.18      250.12      3.68 o
  -8   1  15       60.71       56.83      1.28 o
  -7   1  15        4.56        4.44      0.44 o
  -6   1  15       10.36        8.04      0.41 o
  -5   1  15      110.80       96.37      1.41 o
  -4   1  15        5.81        6.75      0.31 o
  -3   1  15      991.71      987.54      7.90 o
  -2   1  15     1722.46     1708.28     14.51 o
  -1   1  15      383.28      391.89      4.03 o
   0   1  15      402.55      404.72      4.01 o
   1   1  15       34.88       32.81      0.75 o
   2   1  15       42.33       44.83      1.07 o
   3   1  15       18.91       19.08      0.58 o
   4   1  15      359.75      359.21      3.59 o
   5   1  15      149.25      149.17      1.91 o
   6   1  15        0.10        0.75      0.87 o
   7   1  15      151.81      154.45      3.25 o
   8   1  15      284.46      283.03      8.03 o
   9   1  15       29.37       29.78      2.28 o
  10   1  15       25.86       29.76      2.39 o
 -14   2  15       40.77       45.31      1.80 o
 -13   2  15       38.88       36.30      1.59 o
 -12   2  15       11.47       10.90      1.08 o
 -11   2  15       11.69       11.10      0.92 o
 -10   2  15      298.39      306.54      4.98 o
  -9   2  15        1.88        2.23      0.97 o
  -8   2  15      299.38      296.32      4.30 o
  -7   2  15      164.62      149.48      2.09 o
  -6   2  15       31.13       25.18      0.73 o
  -5   2  15      208.99      204.82      2.43 o
  -4   2  15      200.88      197.98      2.45 o
  -3   2  15        7.95        8.41      0.45 o
  -2   2  15       54.17       45.46      0.87 o
  -1   2  15       33.25       38.57      0.93 o
   0   2  15        1.54        1.74      0.32 o
   1   2  15      103.77       99.94      1.71 o
   2   2  15       37.46       37.78      1.02 o
   3   2  15       16.10       20.52      0.85 o
   4   2  15     1103.50     1090.12     11.46 o
   5   2  15        9.86       13.35      0.83 o
   6   2  15      962.19      955.83     11.10 o
   7   2  15        4.33        4.79      0.79 o
   8   2  15        3.93        2.77      0.76 o
   9   2  15      145.11      150.22      4.13 o
  10   2  15      146.91      143.84      4.13 o
 -14   3  15        0.60        0.24      0.68 o
 -13   3  15        4.44        3.49      0.78 o
 -12   3  15      100.26      102.83      3.32 o
 -11   3  15       45.28       46.80      2.84 o
 -10   3  15       52.51       50.42      2.15 o
  -9   3  15      216.88      213.67      4.82 o
  -8   3  15       85.40       82.00      2.76 o
  -7   3  15      226.06      213.24      3.51 o
  -6   3  15        3.63        6.15      0.50 o
  -5   3  15      177.61      179.72      2.33 o
  -4   3  15       60.96       46.04      1.02 o
  -3   3  15      535.85      537.91      5.39 o
  -2   3  15      163.91      164.64      2.35 o
  -1   3  15      245.65      238.49      3.30 o
   0   3  15      224.87      229.61      3.40 o
   1   3  15       61.50       61.79      1.48 o
   2   3  15      187.65      179.94      3.19 o
   3   3  15      515.47      518.93      7.00 o
   4   3  15      359.04      361.09      5.89 o
   5   3  15       24.94       21.50      1.10 o
   6   3  15       65.18       64.29      1.83 o
   7   3  15       62.59       61.46      1.84 o
   8   3  15      187.71      186.45      4.08 o
   9   3  15        0.14       -0.30      0.76 o
 -12   4  15        2.69        2.08      1.85 o
 -11   4  15       19.28       19.31      1.87 o
 -10   4  15       15.39       13.07      1.31 o
  -9   4  15       52.61       50.04      3.56 o
  -8   4  15      429.72      437.82      8.64 o
  -7   4  15      663.92      660.11     12.05 o
  -6   4  15       46.34       44.21      3.39 o
  -5   4  15       52.40       51.93      1.88 o
  -4   4  15      106.94      100.05      2.69 o
  -3   4  15      200.27      202.75      4.16 o
  -2   4  15       99.96       99.64      3.31 o
  -1   4  15       63.80       63.35      2.61 o
   0   4  15      298.95      289.26      6.19 o
   1   4  15       29.06       24.67      1.80 o
   2   4  15       70.15       75.56      3.14 o
   3   4  15      388.89      368.80      7.97 o
   4   4  15       17.57       17.35      1.67 o
   5   4  15       53.37       54.32      2.71 o
   6   4  15      117.62      119.49      5.27 o
   7   4  15       85.06       80.87      2.75 o
   8   4  15        0.80        1.74      0.94 o
 -11   5  15       21.90       19.23      2.84 o
 -10   5  15      106.68      107.44      5.76 o
  -9   5  15       12.03       15.13      2.57 o
  -8   5  15       75.71       76.75      4.78 o
  -7   5  15       11.53       15.99      1.59 o
  -6   5  15       22.16       28.36      1.99 o
  -5   5  15       36.70       44.03      2.37 o
  -4   5  15        5.63        5.43      0.89 o
  -3   5  15        0.44        0.93      0.64 o
  -2   5  15      334.39      341.22      6.29 o
  -1   5  15       14.91       16.36      1.62 o
   0   5  15      114.89      106.99      3.78 o
   1   5  15       39.34       33.16      2.15 o
   2   5  15      426.12      411.26      8.92 o
   3   5  15        0.03        0.16      1.18 o
   4   5  15       71.62       71.41      4.53 o
   5   5  15       39.80       39.29      2.53 o
   6   5  15        0.82        1.64      1.13 o
  -8   6  15       52.84       50.42      4.16 o
  -7   6  15       15.98       12.67      2.43 o
  -6   6  15        0.58        1.57      1.43 o
  -5   6  15       12.21       14.18      1.65 o
  -4   6  15       84.18       87.36      3.57 o
  -3   6  15       33.18       35.63      3.01 o
  -2   6  15      137.07      136.91      3.78 o
  -1   6  15       32.80       34.75      1.98 o
   0   6  15       41.15       40.29      2.99 o
   1   6  15        0.03       -0.16      0.86 o
   2   6  15       30.37       30.43      2.41 o
   3   6  15        0.26       -0.07      1.33 o
   4   6  15       42.28       47.26      3.91 o
 -14   0  16      138.82      149.96      4.11 o
 -12   0  16      500.11      504.08      9.22 o
 -10   0  16     1013.77     1041.66     12.07 o
  -8   0  16       43.92       44.65      1.21 o
  -6   0  16      173.48      172.43      3.77 o
  -4   0  16       76.24       79.65      1.52 o
  -2   0  16        8.43        7.29      0.53 o
   0   0  16      443.52      438.93      9.57 o
   2   0  16      759.21      654.68      8.70 o
   4   0  16      102.75       86.86      2.52 o
   6   0  16      313.81      303.41      6.01 o
   8   0  16      380.68      402.42     10.10 o
  10   0  16      142.61      154.29      5.01 o
 -15   1  16        0.18        0.87      0.76 o
 -14   1  16        1.57        0.80      0.56 o
 -13   1  16        1.63        1.89      0.59 o
 -12   1  16        5.33        3.46      0.69 o
 -11   1  16       28.70       30.07      1.35 o
 -10   1  16       28.33       25.10      1.20 o
  -9   1  16      341.40      343.92      5.25 o
  -8   1  16       99.71      102.46      1.83 o
  -7   1  16       62.04       53.90      1.23 o
  -6   1  16       20.73       17.24      0.87 o
  -5   1  16      384.05      361.83      3.89 o
  -4   1  16      137.90      141.75      1.63 o
  -3   1  16        0.36        0.83      0.34 o
  -2   1  16      315.76      326.78      3.09 o
  -1   1  16      597.54      561.62      5.84 o
   0   1  16       60.42       52.73      0.96 o
   1   1  16      336.31      336.33      3.51 o
   2   1  16      935.14      903.75      8.69 o
   3   1  16      296.85      278.29      3.17 o
   4   1  16       12.68        7.77      0.59 o
   5   1  16      114.21      126.35      2.57 o
   6   1  16       22.80       16.24      1.29 o
   7   1  16       45.20       48.79      2.14 o
   8   1  16      195.18      188.81      6.08 o
   9   1  16       18.50       17.22      1.84 o
  10   1  16       48.73       46.94      2.89 o
 -14   2  16       22.15       20.19      1.29 o
 -13   2  16      245.37      258.13      4.70 o
 -12   2  16       21.93       22.31      1.25 o
 -11   2  16       49.90       51.19      1.74 o
 -10   2  16        7.72        7.73      1.84 o
  -9   2  16        0.58        0.59      0.49 o
  -8   2  16        4.43        5.84      0.68 o
  -7   2  16       45.71       54.73      1.20 o
  -6   2  16       38.09       29.24      0.81 o
  -5   2  16        0.75        0.88      0.30 o
  -4   2  16      278.72      289.62      3.29 o
  -3   2  16     1274.90     1270.96     11.42 o
  -2   2  16       16.41       12.48      0.57 o
  -1   2  16      763.72      761.02      7.86 o
   0   2  16        1.41        1.47      0.35 o
   1   2  16      380.55      369.63      4.36 o
   2   2  16        6.84        6.55      0.64 o
   3   2  16       58.10       51.07      1.53 o
   4   2  16      174.51      174.73      2.93 o
   5   2  16       98.82      103.39      2.22 o
   6   2  16        9.34        8.63      1.43 o
   7   2  16      309.79      305.01      6.70 o
   8   2  16       52.64       50.14      4.14 o
   9   2  16       12.26       10.82      1.28 o
 -13   3  16       10.77        9.80      1.01 o
 -12   3  16       44.39       47.63      4.55 o
 -11   3  16       32.19       34.10      1.90 o
 -10   3  16        6.74        7.64      1.75 o
  -9   3  16       53.83       56.25      4.36 o
  -8   3  16       27.96       25.94      1.35 o
  -7   3  16       68.55       63.24      1.70 o
  -6   3  16      216.91      204.89      3.04 o
  -5   3  16       60.07       53.34      1.24 o
  -4   3  16      423.53      394.85      4.53 o
  -3   3  16        6.88        4.33      0.46 o
  -2   3  16       37.27       37.08      1.11 o
  -1   3  16       22.89       23.84      0.94 o
   0   3  16        1.62        1.86      0.45 o
   1   3  16       35.07       32.87      1.24 o
   2   3  16       67.90       68.40      1.82 o
   3   3  16      226.00      228.98      4.27 o
   4   3  16      118.92      122.92      2.94 o
   5   3  16      218.84      224.32      3.76 o
   6   3  16        0.11       -0.01      0.49 o
   7   3  16        1.26        1.07      0.58 o
   8   3  16      229.27      228.29      4.68 o
   9   3  16       61.50       58.95      2.62 o
 -12   4  16       47.35       49.97      2.44 o
 -11   4  16       12.66       12.64      1.34 o
 -10   4  16      368.03      358.67      7.40 o
  -9   4  16        9.11        6.34      1.06 o
  -8   4  16       32.28       32.38      1.99 o
  -7   4  16        2.90        4.59      1.24 o
  -6   4  16       67.08       68.80      2.78 o
  -5   4  16       68.19       64.22      2.16 o
  -4   4  16       64.68       59.54      2.08 o
  -3   4  16       71.94       67.74      2.25 o
  -2   4  16      248.07      264.27      4.99 o
  -1   4  16       60.18       67.91      2.78 o
   0   4  16      373.81      380.56      8.02 o
   1   4  16        2.69        0.88      0.73 o
   2   4  16      113.51      114.15      3.84 o
   3   4  16       53.98       53.04      2.63 o
   4   4  16       76.14       73.70      4.37 o
   5   4  16      139.42      144.77      4.64 o
   6   4  16       60.71       58.44      3.03 o
   7   4  16       64.30       58.29      3.06 o
 -10   5  16       56.88       53.97      4.23 o
  -9   5  16       60.07       65.23      4.53 o
  -8   5  16       17.48       20.55      2.80 o
  -7   5  16        0.68        1.48      0.96 o
  -6   5  16        3.21        2.36      1.27 o
  -5   5  16      145.56      143.43      4.42 o
  -4   5  16       12.74       11.78      1.58 o
  -3   5  16        1.96        2.14      0.73 o
  -2   5  16       11.20       12.63      2.93 o
  -1   5  16      458.62      461.03      9.51 o
   0   5  16        0.96        1.80      0.94 o
   1   5  16      398.61      395.51     17.33 o
   2   5  16        0.96        0.85      0.86 o
   3   5  16       10.39        9.81      2.94 o
   4   5  16        7.50        7.51      1.42 o
   5   5  16       96.27       98.04      3.98 o
   6   5  16        0.08        0.75      1.37 o
  -8   6  16        4.78        2.84      1.75 o
  -7   6  16       33.51       31.65      3.44 o
  -6   6  16       13.42       17.29      2.80 o
  -5   6  16        7.46        5.19      1.90 o
  -4   6  16       47.16       44.88      2.65 o
  -3   6  16      371.75      369.10      8.52 o
  -2   6  16        8.86        8.48      1.26 o
  -1   6  16       10.65       10.44      1.42 o
   0   6  16       39.47       34.96      2.48 o
   1   6  16       58.56       58.95      3.60 o
   2   6  16        5.12        5.47      1.40 o
   3   6  16       17.16       19.93      2.80 o
 -15   0  17        3.11        2.03      0.91 o
 -13   0  17        0.93        0.37      0.86 o
 -11   0  17       24.92       25.89      1.13 o
  -9   0  17       40.47       39.73      1.35 o
  -7   0  17      192.24      188.12      4.74 o
  -5   0  17      141.93      146.83      3.37 o
  -3   0  17      668.46      674.97     13.55 o
  -1   0  17      315.53      313.63      5.10 o
   1   0  17      135.65      140.21      2.68 o
   3   0  17       19.95       15.77      0.92 o
   5   0  17     1271.86     1243.89     19.43 o
   7   0  17       60.68       54.77      2.71 o
   9   0  17       76.55       84.85      3.48 o
 -14   1  17        5.50        5.28      0.87 o
 -13   1  17      162.45      166.37      4.84 o
 -12   1  17       59.44       61.53      1.87 o
 -11   1  17      366.23      370.34      5.76 o
 -10   1  17       67.12       68.32      3.50 o
  -9   1  17       11.63       10.00      0.80 o
  -8   1  17      528.56      537.18      6.76 o
  -7   1  17        7.64        8.06      0.65 o
  -6   1  17        0.00        0.24      0.31 o
  -5   1  17      156.09      153.08      2.29 o
  -4   1  17      347.98      333.15      4.34 o
  -3   1  17      587.46      575.32      6.56 o
  -2   1  17      459.79      446.86      4.80 o
  -1   1  17      365.92      359.52      4.01 o
   0   1  17        9.29       11.02      0.52 o
   1   1  17      158.07      145.44      2.10 o
   2   1  17       21.34       31.18      0.87 o
   3   1  17      398.70      403.51      5.02 o
   4   1  17        3.91        3.31      0.54 o
   5   1  17      450.50      467.83      8.64 o
   6   1  17      724.04      731.97     18.83 o
   7   1  17        1.15       -0.39      0.77 o
   8   1  17       42.98       44.07      2.71 o
   9   1  17      102.83      108.81      4.39 o
 -14   2  17       14.07       13.23      1.11 o
 -13   2  17       14.09       13.95      1.12 o
 -12   2  17      117.24      124.51      2.91 o
 -11   2  17       44.70       42.90      2.10 o
 -10   2  17       43.60       45.40      1.62 o
  -9   2  17      158.03      158.93      3.14 o
  -8   2  17      160.85      168.64      3.19 o
  -7   2  17        0.04       -0.08      0.36 o
  -6   2  17      537.94      514.06      5.50 o
  -5   2  17        3.32        3.19      0.43 o
  -4   2  17      275.81      272.37      3.11 o
  -3   2  17       96.25       93.51      1.41 o
  -2   2  17      331.05      317.80      3.56 o
  -1   2  17       48.97       43.49      1.11 o
   0   2  17      111.97      101.75      1.80 o
   1   2  17      262.69      250.36      3.94 o
   2   2  17      582.95      585.18      7.64 o
   3   2  17       49.21       52.64      1.75 o
   4   2  17      337.32      331.31      5.51 o
   5   2  17       31.63       29.38      1.22 o
   6   2  17       63.81       67.03      2.12 o
   7   2  17       25.63       26.77      2.01 o
   8   2  17      128.31      145.58      5.44 o
   9   2  17       28.29       31.08      2.53 o
 -13   3  17        4.61        4.22      0.85 o
 -12   3  17        3.08        2.31      0.89 o
 -11   3  17       18.04       16.41      1.41 o
 -10   3  17      183.47      185.80      4.60 o
  -9   3  17       77.57       75.39      2.61 o
  -8   3  17      103.98      101.88      3.03 o
  -7   3  17        4.56        2.78      0.54 o
  -6   3  17        2.49        3.26      0.50 o
  -5   3  17       13.00       18.04      0.87 o
  -4   3  17      284.62      295.91      4.00 o
  -3   3  17       25.34       30.30      1.18 o
  -2   3  17       33.09       31.71      1.08 o
  -1   3  17       63.17       63.75      2.32 o
   0   3  17       64.77       62.38      1.72 o
   1   3  17        0.82        1.28      0.48 o
   2   3  17      133.87      132.98      3.00 o
   3   3  17      516.39      520.05      7.87 o
   4   3  17        1.16        0.29      0.54 o
   5   3  17      582.66      580.14      8.75 o
   6   3  17       64.27       66.48      1.93 o
   7   3  17      141.99      144.38      3.50 o
   8   3  17       23.27       23.77      1.94 o
 -12   4  17       52.06       45.47      2.36 o
 -11   4  17       36.22       35.63      2.06 o
 -10   4  17       78.41       76.38      3.30 o
  -9   4  17      446.38      441.37      6.98 o
  -8   4  17      114.00      121.29      2.93 o
  -7   4  17       87.61       89.90      3.25 o
  -6   4  17       21.89       21.30      1.70 o
  -5   4  17      178.36      175.09      3.87 o
  -4   4  17       10.92       10.93      1.09 o
  -3   4  17      256.51      260.97      5.64 o
  -2   4  17      100.38      101.50      2.92 o
  -1   4  17       90.01       87.63      3.27 o
   0   4  17      221.29      232.12      5.83 o
   1   4  17      137.06      123.50      4.58 o
   2   4  17       33.74       34.85      2.18 o
   3   4  17       41.48       46.67      2.52 o
   4   4  17       35.98       33.63      2.19 o
   5   4  17      180.86      175.13      5.27 o
   6   4  17      119.13      116.23      4.29 o
   7   4  17      374.76      395.59      8.16 o
 -10   5  17        0.35        1.07      1.57 o
  -9   5  17        0.34        1.50      1.68 o
  -8   5  17      182.36      190.01      7.96 o
  -7   5  17      115.98      117.43      4.00 o
  -6   5  17       24.70       21.83      2.82 o
  -5   5  17        0.13        0.07      0.80 o
  -4   5  17        6.50        6.48      1.03 o
  -3   5  17       14.51       15.12      1.36 o
  -2   5  17        0.80        1.16      0.69 o
  -1   5  17      171.34      173.07      5.12 o
   0   5  17       74.46       65.95      3.05 o
   1   5  17        1.98        1.65      0.95 o
   2   5  17       11.78       12.48      1.63 o
   3   5  17       59.28       57.35      2.97 o
   4   5  17      139.64      134.96      4.76 o
   5   5  17       84.21       89.56      5.21 o
  -7   6  17        3.69        6.51      2.07 o
  -6   6  17      253.34      257.22      7.62 o
  -5   6  17      145.33      143.84      4.78 o
  -4   6  17       51.31       54.16      2.91 o
  -3   6  17       28.45       33.84      3.37 o
  -2   6  17       75.91       81.81      4.02 o
  -1   6  17       58.31       52.34      2.46 o
   0   6  17       10.06       11.80      1.74 o
   1   6  17       79.64       78.63      3.63 o
   2   6  17       34.39       30.40      3.32 o
 -14   0  18        7.75        6.98      1.60 o
 -12   0  18       79.82       73.21      2.65 o
 -10   0  18      161.31      158.59      3.41 o
  -8   0  18      255.22      246.14      5.08 o
  -6   0  18       20.17       16.60      1.63 o
  -4   0  18     2614.51     2665.58     42.60 o
  -2   0  18     1851.13     1832.02     29.74 o
   0   0  18       48.05       47.49      2.14 o
   2   0  18      473.54      468.98      6.70 o
   4   0  18      144.56      152.09      3.69 o
   6   0  18        5.25        9.01      1.25 o
   8   0  18      103.28      116.00      4.16 o
 -14   1  18      119.99      118.10      3.74 o
 -13   1  18       24.06       26.31      1.33 o
 -12   1  18       62.99       61.94      1.92 o
 -11   1  18      149.74      154.29      3.14 o
 -10   1  18       38.00       34.93      1.39 o
  -9   1  18       49.36       49.08      1.59 o
  -8   1  18       69.96       73.86      2.94 o
  -7   1  18       21.34       19.25      0.98 o
  -6   1  18        1.78        1.97      0.40 o
  -5   1  18      100.91       96.49      2.30 o
  -4   1  18      540.18      539.71      8.32 o
  -3   1  18       44.55       41.33      1.73 o
  -2   1  18     1158.81     1179.65     14.26 o
  -1   1  18      333.51      339.44      4.91 o
   0   1  18      212.16      206.73      2.56 o
   1   1  18       15.75       19.01      0.93 o
   2   1  18       43.09       41.86      1.42 o
   3   1  18      174.23      194.05      2.93 o
   4   1  18      113.06      109.26      2.27 o
   5   1  18       89.78       90.82      2.91 o
   6   1  18      132.57      130.56      3.88 o
   7   1  18      349.77      347.79      9.44 o
   8   1  18       31.13       25.42      2.21 o
   9   1  18       64.19       67.96      3.44 o
 -14   2  18        5.90        6.31      0.92 o
 -13   2  18       38.73       36.65      1.62 o
 -12   2  18        3.44        3.93      0.77 o
 -11   2  18      161.41      159.80      4.83 o
 -10   2  18       13.78       10.90      1.45 o
  -9   2  18      198.39      197.36      4.79 o
  -8   2  18       76.00       77.26      1.77 o
  -7   2  18       56.63       57.11      1.48 o
  -6   2  18      195.23      181.11      2.91 o
  -5   2  18      362.38      363.78      4.51 o
  -4   2  18        0.15       -0.05      0.29 o
  -3   2  18       82.89       87.04      1.62 o
  -2   2  18       55.26       57.28      1.41 o
  -1   2  18      103.68      102.42      2.20 o
   0   2  18      140.89      137.98      2.66 o
   1   2  18      354.10      331.17      4.93 o
   2   2  18        1.84        1.54      0.56 o
   3   2  18       25.93       25.36      1.31 o
   4   2  18       66.75       72.68      2.17 o
   5   2  18       55.55       51.07      1.88 o
   6   2  18        2.25        3.40      0.92 o
   7   2  18        3.54        2.33      1.08 o
   8   2  18       34.95       35.97      2.62 o
 -13   3  18        3.59        2.73      0.80 o
 -12   3  18        9.11       10.07      1.15 o
 -11   3  18       45.87       44.04      2.16 o
 -10   3  18      222.73      234.86      5.51 o
  -9   3  18       10.48        8.03      1.05 o
  -8   3  18        0.18        0.75      0.72 o
  -7   3  18      124.77      117.08      2.96 o
  -6   3  18       68.76       67.20      1.62 o
  -5   3  18        0.77        1.06      0.40 o
  -4   3  18      346.82      335.24      4.45 o
  -3   3  18        9.95        7.21      0.69 o
  -2   3  18        2.66        2.59      0.49 o
  -1   3  18       88.78       88.04      2.11 o
   0   3  18      102.30      105.11      3.76 o
   1   3  18        0.06        0.40      0.49 o
   2   3  18      172.46      171.12      3.59 o
   3   3  18        1.78        2.37      0.67 o
   4   3  18      367.94      375.27      6.31 o
   5   3  18       90.91       94.56      2.68 o
   6   3  18        0.70        0.98      0.68 o
   7   3  18      112.91      110.44      3.05 o
 -12   4  18       17.41       15.80      1.95 o
 -11   4  18       14.59       11.66      1.37 o
 -10   4  18       60.06       58.41      2.53 o
  -9   4  18        0.26        1.54      0.68 o
  -8   4  18        0.90        1.68      0.68 o
  -7   4  18       62.28       64.23      2.06 o
  -6   4  18      107.55      105.62      3.59 o
  -5   4  18      318.51      308.63      5.67 o
  -4   4  18      119.34      128.82      3.30 o
  -3   4  18       33.23       31.06      1.64 o
  -2   4  18      650.63      644.15      9.87 o
  -1   4  18      227.43      226.15      5.79 o
   0   4  18      202.60      195.67      5.34 o
   1   4  18       24.73       23.07      2.00 o
   2   4  18      144.43      143.17      5.18 o
   3   4  18       52.19       58.88      2.86 o
   4   4  18      290.53      294.17      8.65 o
   5   4  18       22.41       25.45      2.15 o
   6   4  18       19.53       16.19      1.56 o
 -10   5  18        7.24        6.44      2.16 o
  -9   5  18       46.56       43.66      3.82 o
  -8   5  18        7.91        7.30      2.21 o
  -7   5  18       30.85       30.28      2.20 o
  -6   5  18      130.31      141.91      4.54 o
  -5   5  18      108.44      104.38      3.85 o
  -4   5  18      100.22      107.92      3.20 o
  -3   5  18      275.17      280.96      5.69 o
  -2   5  18       24.72       20.27      1.55 o
  -1   5  18       47.08       45.52      2.95 o
   0   5  18       39.33       35.83      3.53 o
   1   5  18       17.76       16.64      1.82 o
   2   5  18       45.87       43.44      2.62 o
   3   5  18      177.42      178.47      5.55 o
   4   5  18       54.58       49.94      3.94 o
  -6   6  18        6.29        5.85      1.35 o
  -5   6  18       27.81       27.86      2.27 o
  -4   6  18      226.96      237.73      8.44 o
  -3   6  18       64.23       67.03      3.29 o
  -2   6  18      100.56       97.30      3.34 o
  -1   6  18        6.52        6.78      1.35 o
   0   6  18        0.23        0.23      1.37 o
 -13   0  19        9.10        7.92      1.50 o
 -11   0  19      403.67      390.45     10.28 o
  -9   0  19       33.70       34.31      1.80 o
  -7   0  19      257.64      248.35      5.13 o
  -5   0  19      984.93     1023.03     26.21 o
  -3   0  19      171.46      169.91      3.82 o
  -1   0  19        5.06        5.85      0.84 o
   1   0  19        9.56       13.82      1.64 o
   3   0  19       34.09       35.65      1.66 o
   5   0  19     1179.11     1223.73     29.14 o
   7   0  19      215.79      239.89      6.76 o
 -14   1  19       84.43       82.55      3.14 o
 -13   1  19       98.42      104.63      2.57 o
 -12   1  19      198.78      204.44      3.87 o
 -11   1  19        7.78        8.77      1.19 o
 -10   1  19      179.65      181.56      3.46 o
  -9   1  19       39.04       44.19      1.51 o
  -8   1  19      120.00      111.22      2.88 o
  -7   1  19      175.97      173.04      3.89 o
  -6   1  19      108.47      112.11      2.44 o
  -5   1  19       25.26       27.73      2.14 o
  -4   1  19      166.72      165.39      3.32 o
  -3   1  19       22.26       24.37      1.00 o
  -2   1  19        3.56        3.97      0.57 o
  -1   1  19       91.35       94.84      1.84 o
   0   1  19      347.05      337.99      4.78 o
   1   1  19      381.31      370.12      5.17 o
   2   1  19       19.10       18.88      0.90 o
   3   1  19      104.83       95.74      2.77 o
   4   1  19      448.21      438.51      6.87 o
   5   1  19       67.75       63.86      4.15 o
   6   1  19       30.37       29.25      1.80 o
   7   1  19       82.70       89.35      3.91 o
   8   1  19       16.59       15.43      1.75 o
 -13   2  19        4.06        4.42      0.83 o
 -12   2  19       85.73       85.73      2.40 o
 -11   2  19       22.59       24.46      1.32 o
 -10   2  19        0.11       -0.18      0.53 o
  -9   2  19       50.04       47.89      1.65 o
  -8   2  19       27.75       23.90      1.05 o
  -7   2  19       27.22       28.33      1.09 o
  -6   2  19       24.01       28.26      1.08 o
  -5   2  19        0.02        0.85      0.53 o
  -4   2  19      272.50      246.80     12.71 o
  -3   2  19       11.97       10.81      0.91 o
  -2   2  19      323.15      324.92      4.83 o
  -1   2  19       80.87       77.86      1.93 o
   0   2  19      100.85       97.75      2.42 o
   1   2  19       68.98       62.77      1.93 o
   2   2  19      914.65      909.77     12.28 o
   3   2  19       33.59       36.11      2.21 o
   4   2  19       73.10       75.43      2.27 o
   5   2  19        4.32        3.22      0.75 o
   6   2  19      304.54      297.93      6.63 o
   7   2  19        6.33        5.16      1.09 o
   8   2  19      156.20      162.60      5.92 o
 -12   3  19       46.20       47.77      1.91 o
 -11   3  19       20.64       17.86      1.52 o
 -10   3  19       42.11       40.49      2.07 o
  -9   3  19       62.88       66.05      2.54 o
  -8   3  19       58.66       55.41      2.34 o
  -7   3  19       43.49       43.31      2.82 o
  -6   3  19      108.40      104.89      2.26 o
  -5   3  19       14.49       16.76      0.95 o
  -4   3  19       28.92       31.48      1.23 o
  -3   3  19        0.55        0.16      0.41 o
  -2   3  19      181.50      180.95      3.54 o
  -1   3  19        4.19        4.11      0.70 o
   0   3  19        3.94        3.00      1.16 o
   1   3  19      330.26      330.62      5.64 o
   2   3  19       10.84       12.02      1.04 o
   3   3  19       98.03       97.80      2.70 o
   4   3  19      141.10      130.20      3.22 o
   5   3  19       19.05       17.79      1.52 o
   6   3  19        4.64        5.11      1.24 o
   7   3  19       26.38       22.05      3.03 o
 -11   4  19      124.94      142.32      4.19 o
 -10   4  19       29.00       22.43      1.70 o
  -9   4  19      114.00      118.06      3.00 o
  -8   4  19        1.16        1.98      0.69 o
  -7   4  19      124.21      130.14      3.11 o
  -6   4  19       23.75       24.32      1.38 o
  -5   4  19      193.15      188.66      4.18 o
  -4   4  19       19.88       20.09      1.66 o
  -3   4  19       14.42       17.43      1.37 o
  -2   4  19       19.78       20.70      1.48 o
  -1   4  19      146.11      147.47      4.55 o
   0   4  19      396.41      384.84     10.30 o
   1   4  19       14.47       17.39      1.77 o
   2   4  19        4.69        7.40      1.72 o
   3   4  19       92.39       92.71      6.25 o
   4   4  19      146.85      145.65      3.60 o
   5   4  19      196.23      194.23      4.35 o
  -9   5  19       41.47       42.30      3.82 o
  -8   5  19       23.57       25.95      2.10 o
  -7   5  19       19.15       19.23      1.82 o
  -6   5  19       42.97       44.29      5.05 o
  -5   5  19        7.50        6.41      1.30 o
  -4   5  19      293.35      304.77      6.01 o
  -3   5  19       14.45       15.22      1.42 o
  -2   5  19       98.03       97.04      3.14 o
  -1   5  19        8.09        7.62      1.20 o
   0   5  19      192.39      192.21      5.67 o
   1   5  19       31.94       36.90      3.16 o
   2   5  19        5.95        9.92      2.09 o
   3   5  19       82.70       76.50      4.85 o
  -4   6  19       10.63       10.26      1.93 o
  -3   6  19        3.83        3.14      1.24 o
  -2   6  19      115.20      119.02      3.90 o
 -10   0  20       87.99       85.64      2.89 o
  -8   0  20       13.06       13.08      1.16 o
  -6   0  20      247.36      259.95      5.36 o
  -4   0  20        1.09        0.53      0.52 o
  -2   0  20       16.23       19.39      1.66 o
   0   0  20      484.43      488.47      8.60 o
   2   0  20       86.79      102.52      2.38 o
   4   0  20      160.69      152.40      3.82 o
   6   0  20      547.40      571.45     13.36 o
 -13   1  20       19.95       21.64      1.25 o
 -12   1  20       80.36       83.91      2.26 o
 -11   1  20       28.33       24.68      1.43 o
 -10   1  20        0.36        0.08      0.61 o
  -9   1  20       25.14       24.89      1.43 o
  -8   1  20      128.67      118.37      4.10 o
  -7   1  20       88.84       85.18      2.48 o
  -6   1  20       23.59       22.80      1.73 o
  -5   1  20      674.00      665.93     15.06 o
  -4   1  20      217.09      223.95     10.00 o
  -3   1  20      855.79      833.79     11.77 o
  -2   1  20      125.22      119.37      2.68 o
  -1   1  20       34.84       33.07      1.18 o
   0   1  20      215.63      199.39      3.32 o
   1   1  20       27.46       28.73      1.92 o
   2   1  20       60.24       59.22      2.65 o
   3   1  20        8.51        7.90      0.76 o
   4   1  20      160.55      151.94      3.35 o
   5   1  20       44.91       43.78      2.11 o
   6   1  20       45.73       52.52      5.18 o
   7   1  20       31.65       39.89      2.62 o
 -13   2  20       27.52       25.65      1.43 o
 -12   2  20       23.16       24.15      1.35 o
 -11   2  20      115.01      118.41      2.82 o
 -10   2  20        3.61        3.21      0.71 o
  -9   2  20       14.61       13.84      1.35 o
  -8   2  20       47.71       43.47      1.38 o
  -7   2  20      227.11      224.73      3.51 o
  -6   2  20        1.18        1.06      0.50 o
  -5   2  20        9.66        7.35      0.68 o
  -4   2  20       42.11       44.05      1.87 o
  -3   2  20       42.74       38.40      1.62 o
  -2   2  20      160.55      150.82      3.16 o
  -1   2  20      496.15      490.21      7.34 o
   0   2  20      189.74      178.63      3.60 o
   1   2  20      262.44      261.51      4.72 o
   2   2  20      109.18      109.32      2.75 o
   3   2  20      635.72      628.16      8.00 o
   4   2  20       22.16       22.05      1.35 o
   5   2  20        5.31        5.86      1.06 o
   6   2  20        2.92        2.05      0.90 o
   7   2  20       76.76       73.27      3.04 o
 -12   3  20       34.80       35.52      1.68 o
 -11   3  20        9.79        9.41      1.02 o
 -10   3  20       43.04       38.87      2.06 o
  -9   3  20       62.32       63.50      2.50 o
  -8   3  20       20.95       25.68      1.38 o
  -7   3  20       51.07       50.57      2.80 o
  -6   3  20      437.87      415.96      5.73 o
  -5   3  20      160.64      171.46      3.11 o
  -4   3  20        7.42        8.45      0.78 o
  -3   3  20      370.04      380.75      5.41 o
  -2   3  20      397.83      398.94      7.53 o
  -1   3  20       10.64       11.73      0.99 o
   0   3  20       14.45       14.83      1.10 o
   1   3  20        0.29        1.31      0.75 o
   2   3  20       31.69       32.26      1.58 o
   3   3  20       10.29       11.08      1.08 o
   4   3  20      121.86      119.84      4.59 o
   5   3  20       66.29       66.15      2.33 o
   6   3  20       11.33        9.91      1.67 o
 -11   4  20       10.62       11.13      1.39 o
 -10   4  20       18.50       18.92      4.48 o
  -9   4  20        5.44        4.97      1.12 o
  -8   4  20       14.39       11.95      1.11 o
  -7   4  20       73.16       76.53      2.36 o
  -6   4  20       13.97       14.57      1.14 o
  -5   4  20        3.84        5.19      0.74 o
  -4   4  20       40.14       37.03      2.25 o
  -3   4  20        2.77        4.31      0.94 o
  -2   4  20       41.09       47.13      2.09 o
  -1   4  20       13.39       16.26      1.69 o
   0   4  20        0.90        2.40      1.16 o
   1   4  20       54.05       57.75      4.68 o
   2   4  20      151.78      154.50      3.68 o
   3   4  20      125.88      135.90      3.47 o
   4   4  20        1.66        2.83      0.85 o
   5   4  20        3.06        2.59      0.97 o
  -8   5  20       63.34       77.46      3.39 o
  -7   5  20       53.60       57.08      4.54 o
  -6   5  20       16.11       15.00      1.73 o
  -5   5  20      282.11      291.62      7.21 o
  -4   5  20        0.61        1.15      0.78 o
  -3   5  20      155.81      149.50      3.98 o
  -2   5  20       32.32       35.31      2.00 o
  -1   5  20       13.54       15.97      1.54 o
   0   5  20       26.98       25.17      2.22 o
   1   5  20       17.61       15.18      1.89 o
   2   5  20      126.15      127.10      6.35 o
  -9   0  21       96.61       92.29      3.05 o
  -7   0  21      111.36      114.04      3.62 o
  -5   0  21      100.06      100.18      3.34 o
  -3   0  21      565.82      589.54     13.22 o
  -1   0  21       70.69       67.35      2.71 o
   1   0  21      347.96      355.50      5.56 o
   3   0  21     1301.76     1304.97     20.49 o
   5   0  21       13.48       16.08      3.41 o
 -13   1  21        7.52        5.98      1.08 o
 -12   1  21       79.42       80.05      2.54 o
 -11   1  21        0.01       -0.47      0.62 o
 -10   1  21        9.67        9.67      0.98 o
  -9   1  21       45.79       44.32      1.82 o
  -8   1  21      184.05      175.50      5.35 o
  -7   1  21       84.79       84.30      3.30 o
  -6   1  21        0.21       -0.73      0.61 o
  -5   1  21       39.96       38.00      2.18 o
  -4   1  21      212.96      206.75      4.57 o
  -3   1  21       48.71       49.48      2.16 o
  -2   1  21       11.79       10.95      1.01 o
  -1   1  21       42.73       42.58      1.93 o
   0   1  21      120.58      110.04      2.61 o
   1   1  21      328.40      323.95      5.38 o
   2   1  21      305.54      307.32      4.58 o
   3   1  21      118.57      117.69      2.50 o
   4   1  21      362.44      370.14      6.20 o
   5   1  21       13.98       15.47      1.42 o
   6   1  21      125.36      129.71      3.85 o
   7   1  21       73.93       81.69      3.78 o
 -13   2  21       33.07       34.16      1.64 o
 -12   2  21      113.08      123.63      2.99 o
 -11   2  21        8.02        7.44      0.90 o
 -10   2  21      122.42      130.02      2.97 o
  -9   2  21       92.23       90.23      2.90 o
  -8   2  21       21.84       20.76      1.67 o
  -7   2  21       43.64       40.70      1.53 o
  -6   2  21      192.58      191.66      3.62 o
  -5   2  21      112.76      101.28      2.99 o
  -4   2  21       76.24       81.78      2.23 o
  -3   2  21       18.80       16.90      1.07 o
  -2   2  21        0.08        0.79      0.49 o
  -1   2  21        3.88        3.64      0.64 o
   0   2  21       83.42       87.38      2.58 o
   1   2  21      109.23      112.64      2.82 o
   2   2  21       43.68       35.75      1.60 o
   3   2  21       15.35       15.66      1.16 o
   4   2  21      193.43      199.07      4.16 o
   5   2  21       50.65       50.37      4.39 o
   6   2  21        4.29        3.58      1.04 o
 -12   3  21        1.09        1.74      0.78 o
 -11   3  21      139.91      142.88      3.83 o
 -10   3  21       15.56       15.37      1.62 o
  -9   3  21      130.46      132.38      3.16 o
  -8   3  21       18.58       21.48      1.32 o
  -7   3  21      138.82      135.83      3.92 o
  -6   3  21       85.66       82.49      2.21 o
  -5   3  21      247.45      247.78      4.03 o
  -4   3  21       32.10       29.94      1.56 o
  -3   3  21      175.18      176.00      5.05 o
  -2   3  21       15.89       21.47      1.15 o
  -1   3  21      309.29      301.62      4.72 o
   0   3  21       28.34       25.09      1.41 o
   1   3  21      239.33      243.26      4.73 o
   2   3  21      217.00      210.76      6.90 o
   3   3  21       19.40       17.88      1.30 o
   4   3  21       21.81       21.43      1.43 o
   5   3  21       68.79       76.30      2.58 o
 -10   4  21        8.44       11.15      1.35 o
  -9   4  21      164.80      155.98      3.63 o
  -8   4  21       63.46       61.84      2.17 o
  -7   4  21        9.65       12.35      1.13 o
  -6   4  21       49.86       49.92      1.93 o
  -5   4  21        8.40        8.10      0.86 o
  -4   4  21        2.87        2.94      0.66 o
  -3   4  21      102.65      103.60      2.50 o
  -2   4  21        6.12        5.66      0.77 o
  -1   4  21        6.29        6.43      1.03 o
   0   4  21       17.47       19.56      1.35 o
   1   4  21      155.74      162.06      3.81 o
   2   4  21        6.00        3.97      0.86 o
   3   4  21      181.29      172.25      4.07 o
   4   4  21        0.59        0.65      0.82 o
  -7   5  21        8.86        8.27      1.51 o
  -6   5  21       77.99       84.94      3.61 o
  -5   5  21        1.18        0.84      0.92 o
  -4   5  21       57.35       58.14      3.03 o
  -3   5  21        0.12        1.35      0.83 o
  -2   5  21      146.78      147.11      4.08 o
  -1   5  21       48.06       46.84      2.34 o
   0   5  21       32.46       33.68      2.59 o
   1   5  21      141.02      152.88      7.10 o
  -8   0  22        5.57        4.03      0.84 o
  -6   0  22     1125.25     1141.36     24.07 o
  -4   0  22     1696.24     1699.94     35.11 o
  -2   0  22      318.35      319.87      7.94 o
   0   0  22        7.39        6.63      0.72 o
   2   0  22       75.57       65.34      4.04 o
   4   0  22        7.07        7.65      1.01 o
 -13   1  22       12.75        9.58      1.77 o
 -12   1  22       58.58       60.18      2.19 o
 -11   1  22       16.04       16.41      1.96 o
 -10   1  22       28.60       27.68      1.53 o
  -9   1  22       41.89       37.50      2.21 o
  -8   1  22        0.98        0.93      0.77 o
  -7   1  22      366.18      370.45      9.33 o
  -6   1  22      242.85      241.82      6.74 o
  -5   1  22       83.74       83.66      3.30 o
  -4   1  22      139.25      137.85      3.55 o
  -3   1  22        4.02        3.78      0.72 o
  -2   1  22        0.09        0.27      0.45 o
  -1   1  22       42.85       44.66      1.63 o
   0   1  22      110.02      114.58      2.74 o
   1   1  22      254.02      267.67      4.20 o
   2   1  22       29.20       29.00      1.26 o
   3   1  22      108.64      106.04      2.76 o
   4   1  22       17.90       23.27      1.65 o
   5   1  22      211.28      207.13      5.12 o
   6   1  22      226.31      249.72      7.46 o
 -12   2  22       24.84       30.62      1.78 o
 -11   2  22        0.68        0.24      0.76 o
 -10   2  22       18.96       17.85      1.34 o
  -9   2  22       62.05       66.79      4.38 o
  -8   2  22        9.39        8.35      0.85 o
  -7   2  22       44.53       42.66      1.61 o
  -6   2  22       42.72       39.41      1.85 o
  -5   2  22      202.82      206.77      4.77 o
  -4   2  22        4.10        4.45      0.72 o
  -3   2  22      160.27      160.94      3.42 o
  -2   2  22        2.96        3.08      0.66 o
  -1   2  22       13.81       13.44      1.04 o
   0   2  22       16.51       16.74      1.25 o
   1   2  22      253.23      256.26      4.80 o
   2   2  22       25.08       27.54      2.58 o
   3   2  22       56.37       58.84      2.19 o
   4   2  22       94.20       89.28      3.80 o
   5   2  22       91.90       85.68      3.19 o
 -11   3  22        5.96        7.56      0.85 o
 -10   3  22       26.49       22.34      1.37 o
  -9   3  22       14.19       15.67      1.20 o
  -8   3  22      129.16      132.27      3.18 o
  -7   3  22       27.13       28.61      1.29 o
  -6   3  22        4.51        6.44      0.76 o
  -5   3  22       62.37       58.89      1.77 o
  -4   3  22      144.52      145.41      2.92 o
  -3   3  22       67.14       64.99      2.14 o
  -2   3  22        9.32        9.23      0.96 o
  -1   3  22       84.96       82.34      2.45 o
   0   3  22       60.68       58.95      2.11 o
   1   3  22        8.78        8.29      1.00 o
   2   3  22      533.32      533.50     11.22 o
   3   3  22        2.11        2.22      0.96 o
   4   3  22       38.73       34.88      1.79 o
  -9   4  22       57.58       61.34      2.21 o
  -8   4  22      122.66      123.19      3.19 o
  -7   4  22        3.92        2.24      0.75 o
  -6   4  22      420.71      426.73      7.07 o
  -5   4  22       16.97       17.67      1.15 o
  -4   4  22       51.52       54.72      1.83 o
  -3   4  22       13.40       16.11      1.11 o
  -2   4  22       15.68       17.91      1.17 o
  -1   4  22       17.32       16.46      1.15 o
   0   4  22       11.50       10.67      1.14 o
   1   4  22        3.26        2.90      0.83 o
   2   4  22       57.41       57.37      3.40 o
   3   4  22       61.23       61.26      2.72 o
  -6   5  22       49.99       57.83      3.03 o
  -5   5  22      138.79      136.66      4.69 o
  -4   5  22      106.27      104.41      3.38 o
  -3   5  22       58.05       66.15      2.70 o
  -2   5  22      155.95      155.63      4.73 o
  -1   5  22        8.38       10.53      2.12 o
  -7   0  23       45.01       49.85      2.23 o
  -5   0  23      526.39      544.79     12.31 o
  -3   0  23       63.04       67.10      2.68 o
  -1   0  23       28.20       27.78      1.47 o
   1   0  23      211.91      205.90      5.19 o
   3   0  23       39.04       41.16      1.98 o
 -12   1  23       17.61       19.11      1.73 o
 -11   1  23        2.31        2.71      0.96 o
 -10   1  23       28.55       25.44      1.91 o
  -9   1  23       11.08       10.69      1.30 o
  -8   1  23       28.20       25.92      1.89 o
  -7   1  23       29.77       28.74      2.00 o
  -6   1  23       35.09       36.93      2.18 o
  -5   1  23        7.26        9.45      1.03 o
  -4   1  23      125.06      119.14      3.31 o
  -3   1  23       10.94       10.86      1.08 o
  -2   1  23       15.84       15.44      1.06 o
  -1   1  23       83.30       86.61      2.35 o
   0   1  23      485.62      496.71      7.56 o
   1   1  23       19.72       23.76      1.19 o
   2   1  23       60.15       60.08      1.80 o
   3   1  23      289.38      292.99      5.35 o
   4   1  23       60.97       60.56      2.55 o
   5   1  23       25.78       25.48      1.82 o
 -12   2  23       22.33       25.34      2.40 o
 -11   2  23        6.38        6.81      1.15 o
 -10   2  23       61.76       60.75      2.37 o
  -9   2  23       16.93       15.70      1.28 o
  -8   2  23      126.62      127.66      2.93 o
  -7   2  23        0.32        0.08      0.61 o
  -6   2  23       79.52       76.95      2.67 o
  -5   2  23       40.78       43.47      1.94 o
  -4   2  23      121.82      119.62      2.91 o
  -3   2  23        2.16        2.67      0.66 o
  -2   2  23      404.33      394.36      6.47 o
  -1   2  23       10.42       10.52      1.01 o
   0   2  23      350.26      355.16      6.38 o
   1   2  23        0.01        0.27      0.56 o
   2   2  23      202.29      203.09      3.69 o
   3   2  23       34.84       35.66      2.37 o
   4   2  23        1.81        1.96      0.94 o
   5   2  23        4.62        5.64      1.39 o
 -10   3  23        1.89        0.94      0.63 o
  -9   3  23       99.94      102.34      2.72 o
  -8   3  23      130.82      136.56      3.12 o
  -7   3  23        8.17        8.73      0.95 o
  -6   3  23       13.14       11.36      1.83 o
  -5   3  23        0.14        0.40      0.90 o
  -4   3  23       44.75       44.76      1.81 o
  -3   3  23      247.34      241.06      4.71 o
  -2   3  23        1.17        0.44      0.60 o
  -1   3  23       39.00       41.22      2.90 o
   0   3  23       98.07       99.86      2.85 o
   1   3  23       37.82       40.00      3.39 o
   2   3  23       37.38       40.06      1.88 o
   3   3  23      105.22      106.89      3.08 o
  -8   4  23       45.50       50.79      3.27 o
  -7   4  23        5.46        6.47      0.99 o
  -6   4  23      136.52      140.13      3.92 o
  -5   4  23       35.89       37.04      1.57 o
  -4   4  23       16.34       15.65      1.13 o
  -3   4  23        8.27        6.11      0.86 o
  -2   4  23       33.67       30.78      1.51 o
  -1   4  23       20.45       20.34      1.36 o
   0   4  23        1.79        1.97      0.95 o
   1   4  23      141.11      136.77      4.17 o
  -6   0  24      408.61      415.87      9.67 o
  -4   0  24        4.26        3.53      0.86 o
  -2   0  24       78.75       77.08      2.44 o
   0   0  24        7.07        7.27      0.81 o
   2   0  24      532.51      558.47     13.79 o
   4   0  24      827.77      904.86     23.32 o
 -11   1  24       31.94       28.24      2.00 o
 -10   1  24       41.83       39.50      2.32 o
  -9   1  24       22.57       23.69      1.87 o
  -8   1  24       21.76       19.27      1.73 o
  -7   1  24       81.40       76.20      3.23 o
  -6   1  24        0.54        0.85      0.96 o
  -5   1  24        1.08        0.69      0.62 o
  -4   1  24        5.13        5.68      0.89 o
  -3   1  24       86.78       85.83      2.80 o
  -2   1  24      116.41      118.38      2.86 o
  -1   1  24      120.27      123.71      2.97 o
   0   1  24       33.65       39.15      1.47 o
   1   1  24      313.81      310.07      4.80 o
   2   1  24       28.39       28.80      1.53 o
   3   1  24        3.77        4.41      0.84 o
   4   1  24      118.83      132.33      3.95 o
 -11   2  24      153.03      156.04      4.31 o
 -10   2  24        1.35       -0.08      0.88 o
  -9   2  24       11.02       10.67      1.46 o
  -8   2  24        7.44        7.63      1.21 o
  -7   2  24      169.64      178.07      4.47 o
  -6   2  24       78.28       78.45      2.76 o
  -5   2  24      554.85      554.77      8.41 o
  -4   2  24       28.26       31.29      1.51 o
  -3   2  24       22.59       21.94      1.32 o
  -2   2  24       33.83       29.56      1.59 o
  -1   2  24       26.68       28.64      1.52 o
   0   2  24        5.04        5.67      0.88 o
   1   2  24       80.34       86.42      2.63 o
   2   2  24       30.76       32.17      1.46 o
   3   2  24        4.18        4.11      0.90 o
   4   2  24       19.99       18.66      1.96 o
 -10   3  24       33.64       37.28      1.74 o
  -9   3  24        8.40        8.70      0.99 o
  -8   3  24       62.00       63.43      2.14 o
  -7   3  24       17.18       18.95      2.23 o
  -6   3  24        0.38        0.97      0.63 o
  -5   3  24       14.62       14.73      1.18 o
  -4   3  24      212.90      218.42      4.47 o
  -3   3  24       70.76       64.24      3.04 o
  -2   3  24       96.22       97.68      2.80 o
  -1   3  24       65.49       70.08      3.28 o
   0   3  24      259.64      262.69      5.21 o
   1   3  24        0.53       -0.06      0.64 o
   2   3  24        0.13        0.25      0.78 o
  -7   4  24       41.54       45.02      1.96 o
  -6   4  24       42.92       40.70      2.95 o
  -5   4  24       16.62       16.51      1.25 o
  -4   4  24       48.73       50.24      1.83 o
  -3   4  24       42.97       39.42      2.16 o
  -2   4  24        2.45        2.55      0.81 o
  -1   4  24        1.36        2.77      1.22 o
   0   4  24      130.88      137.42      4.21 o
  -3   0  25      131.22      133.63      4.10 o
  -1   0  25     1447.09     1486.95     23.71 o
   1   0  25        1.09        2.41      1.48 o
   3   0  25        4.89        6.60      2.18 o
 -10   1  25       10.29        8.81      1.30 o
  -9   1  25       72.29       71.83      3.14 o
  -8   1  25       89.20       87.64      2.82 o
  -7   1  25        2.32        1.74      1.23 o
  -6   1  25      324.18      333.33      6.77 o
  -5   1  25       89.89       90.59      2.91 o
  -4   1  25        5.43        4.40      0.84 o
  -3   1  25       19.07       18.37      1.21 o
  -2   1  25       13.96       15.23      1.13 o
  -1   1  25        3.20        2.63      0.72 o
   0   1  25       73.37       73.87      2.05 o
   1   1  25      227.89      246.25      4.18 o
   2   1  25       74.48       76.96      2.44 o
   3   1  25        3.08        4.27      1.03 o
 -10   2  25       21.29       21.37      1.98 o
  -9   2  25      199.69      188.83      6.12 o
  -8   2  25        4.49        5.92      1.02 o
  -7   2  25        3.62        5.46      0.98 o
  -6   2  25       43.69       44.53      1.79 o
  -5   2  25       22.99       23.35      1.38 o
  -4   2  25        4.03        3.76      0.78 o
  -3   2  25        2.25        0.51      0.59 o
  -2   2  25       18.43       23.78      1.42 o
  -1   2  25       79.21       82.31      2.54 o
   0   2  25      281.52      275.44      5.26 o
   1   2  25       24.61       22.69      1.29 o
   2   2  25      159.95      161.99      3.34 o
  -8   3  25       67.22       71.34      2.81 o
  -7   3  25      205.21      197.23      4.23 o
  -6   3  25       74.97       74.79      2.42 o
  -5   3  25       30.59       35.71      1.72 o
  -4   3  25       16.47       12.68      2.01 o
  -3   3  25       14.73       15.31      1.26 o
  -2   3  25       21.48       21.59      1.43 o
  -1   3  25       60.57       62.06      2.78 o
   0   3  25       43.49       36.43      2.20 o
   1   3  25        5.01        4.51      1.11 o
  -4   4  25       10.85        9.82      1.31 o
  -3   4  25      181.30      174.25      8.94 o
  -2   0  26      218.34      238.14      8.81 o
   0   0  26       20.68       20.05      2.71 o
   2   0  26        4.63        6.85      2.16 o
  -9   1  26       98.48      100.07      3.10 o
  -8   1  26       76.37       76.95      2.69 o
  -7   1  26      137.62      136.64      6.69 o
  -6   1  26      105.59      104.02      3.19 o
  -5   1  26        0.35        0.46      0.66 o
  -4   1  26       46.17       43.22      2.02 o
  -3   1  26        6.76        7.66      0.91 o
  -2   1  26       89.80       95.53      2.64 o
  -1   1  26       50.55       50.04      1.70 o
   0   1  26        3.47        5.42      0.78 o
   1   1  26       68.31       74.86      2.68 o
   2   1  26       26.69       27.56      1.82 o
  -9   2  26       38.59       38.89      2.59 o
  -8   2  26       75.07       67.23      2.82 o
  -7   2  26       66.58       67.82      2.65 o
  -6   2  26        1.11        0.78      0.63 o
  -5   2  26        7.23        6.22      1.22 o
  -4   2  26        6.85        6.42      0.97 o
  -3   2  26       63.86       67.15      2.28 o
  -2   2  26        0.90        0.23      0.60 o
  -1   2  26       79.39       79.67      2.54 o
   0   2  26       87.53       89.72      2.83 o
   1   2  26       83.52       84.10      2.62 o
  -7   3  26      111.13      109.40      3.05 o
  -6   3  26       13.19       11.92      1.16 o
  -5   3  26       16.03       16.44      1.32 o
  -4   3  26       14.56       13.31      1.23 o
  -3   3  26        0.19       -0.16      0.66 o
  -2   3  26       23.99       21.09      4.20 o
  -1   3  26       99.70       98.27      9.52 o
  -3   0  27       86.37       84.17      4.98 o
  -1   0  27        3.94        5.35      1.25 o
  -9   1  27       35.22       40.73      3.64 o
  -8   1  27       33.42       35.81      1.92 o
  -7   1  27      321.91      337.03      6.93 o
  -6   1  27       24.44       26.76      1.71 o
  -5   1  27        0.12       -0.27      0.72 o
  -4   1  27      106.68      107.85      2.84 o
  -3   1  27       14.17       15.49      1.19 o
  -2   1  27      290.65      297.04      5.40 o
  -1   1  27       70.63       70.38      2.16 o
   0   1  27       30.76       31.07      1.59 o
   1   1  27       40.06       39.07      2.53 o
  -8   2  27       43.49       37.31      2.05 o
  -7   2  27        0.27        0.93      0.70 o
  -6   2  27       91.90       96.51      4.62 o
  -5   2  27       82.62       78.11      2.51 o
  -4   2  27       25.71       23.38      1.51 o
  -3   2  27        0.30        0.49      0.71 o
  -2   2  27      164.32      168.89      4.55 o
  -1   2  27       36.31       38.47      2.16 o
  -4   0  28       35.54       32.92      3.37 o
  -2   0  28       97.43      103.14      5.30 o
  -7   1  28       48.46       53.49      2.73 o
  -6   1  28       63.83       62.41      2.96 o
  -5   1  28        5.62        5.98      1.25 o
  -4   1  28       54.17       57.72      2.38 o
  -3   1  28      256.43      275.88      6.00 o
  -2   1  28        1.44        2.39      0.89 o
  -1   1  28      100.39      109.66      6.13 o
  -4   2  28       60.86       60.06      2.76 o
 
